# Supplementary material for: Knowledge-guided analysis of "omics" data using the KnowEnG cloud platform
Source: PLoS Biol. 2020 Jan 23;18(1):e3000583. doi: 10.1371/journal.pbio.3000583 (PMC6977717; doi:10.1371/journal.pbio.3000583)
Supplement: S1 Data — Eight supplementary tables accompanying S1 File notes on the KnowEnG system. KnowEnG, Knowledge Engine for Genomics. (XLSX) [file pbio.3000583.s005.xlsx]

## Sheet: A-1B.resources
Table A. Resources for KnowEnG Pipelines.
Listed in each row are several important resources, their type, and url, publically available to users of the KnowEnG system.
Resource Type	Resource Description	Resource URL
Access	Pipelines in Public Platform	https://knoweng.org/analyze/
Access	Pipelines in Seven Bridges CGC	https://cgc.sbgenomics.com/public/apps#q?search=knoweng
Access	Pipelines in Jupyter Notebooks	knowtebook.knoweng.org
Tutorials	Platform Quickstart Guides	https://knoweng.org/quick-start/
Tutorials	YouTube Videos	https://www.youtube.com/channel/UCjyIIolCaZIGtZC20XLBOyg
Tutorials	TCGA Analysis Walkthrough	https://github.com/KnowEnG/quickstart-demos/tree/master/publication_data/blatti_et_al_2019
Resources	Data Preparation Guide	https://github.com/KnowEnG/quickstart-demos/blob/master/pipeline_readmes/README-DataPrep.md
Resources	Knowledge Network Summary	https://knoweng.org/kn-data-references/
Resources	Knowledge Network Downloads	https://github.com/KnowEnG/KN_Fetcher/blob/master/Contents.md
Repository	Docker Images	https://hub.docker.com/u/knowengdev/
Repository	GitHub Code	https://knoweng.github.io/
Support	Contact us with Questions or Feedback	knoweng-support@illinois.edu

## Sheet: B-1D.networks
Table B. Gene-Gene Interaction Networks.
Listed in each row are the different gene-gene interaction network that were assessed in this analysis. Additional information about each network is reported including its category, identifier, and the number of network edges in the human and fruitfly.
Network Category	Gene-Gene Interaction Network	Network ID	Human	Fruitfly
Coexpression	HumanNet Co-Expression of Human Genes	hn_HS_CX	155020	0
Coexpression	STRING Co-expression	STRING_coexpression	1400994	2004016
Conservation/Proximity	Blastp Protein Sequence Similarity	blastp_homology	1091531	359626
Conservation/Proximity	STRING Proximal Neighborhood	STRING_neighborhood	141722	305180
Experimental_Interaction	PPI Physical Association	PPI_physical_association	220503	0
Experimental_Interaction	STRING Experimental PPI	STRING_experimental	3122821	1104866
Pathway_Database	Pathway Commons In Complex With	pathcom_in_complex_with	145092	0
Pathway_Database	Reactome PPI Neighboring Reaction	reactome_PPI_neighbouring_reaction	163478	0
Pathway_Database	Reactome PPI Reaction Partners	reactome_PPI_reaction	125281	0
Pathway_Database	STRING Functional Databases	STRING_database	391679	169114
Text_Mining/Integrated	HumanNet Integrated Network	hn_IntNet	471812	0
Text_Mining/Integrated	STRING Text Mining from Abstracts	STRING_textmining	6983778	2431810

## Sheet: C-1D.collections
Table C. Gene Set Collections.
Listed in each row are the different gene set collections that were assessed in this analysis. Additional information about each collection includes the collection category, identifier, and the aliases of possible subcollections. For each collection, we list the number of gene sets and the average size of those sets after mapping them to the gene-gene interaction network.
Collection Category	Gene Set Collection	Collection ID	Subset Alias	Number of Gene Sets	Average Gene Set Network Size
Disease/Drug	Disease-Gene Network	disgenet	umls	2510	78.3
Disease/Drug	Enrichr Phenotype Signature	enrichr_phenotype_signature	DBGA	132	37
Disease/Drug	Enrichr Phenotype Signature	enrichr_phenotype_signature	HPO_	826	28.9
Disease/Drug	Enrichr Phenotype Signature	enrichr_phenotype_signature	OMIM	209	51.8
Disease/Drug	HMDB Metabolite Signatures	HMDB_metabolite_signatures	HMDB	3292	34.5
Disease/Drug	KEA Kinase Signatures	KEA_kinase_signatures	KEA_	81	72.8
Disease/Drug	Enrichr LINCS Down Sets	LINCS_down_set	LINC	4927	79.4
Disease/Drug	MSigDB Chemical and Genetic Perturbations	msigdb_c2_cgp	MSIG	2539	70.9
Disease/Drug	MSigDB Cancer Gene Neighborhoods	msigdb_c4_cgn	MSIG	427	56.4
Disease/Drug	MSigDB Cancer Modules	msigdb_c4_cm	MSIG	326	79.6
Disease/Drug	MSigDB Oncogenic Signatures	msigdb_c6_all	MSIG	187	82.5
Disease/Drug	MSigDB Immunologic Signatures	msigdb_c7_all	MSIG	4872	98.9
Ontologies	Gene Ontology	gene_ontology	GO_0	1852	64.6
Ontologies	Gene Ontology	gene_ontology	GO_1	23	31.8
Ontologies	Gene Ontology	gene_ontology	GO_2	12	19.4
Pathways	Enrichr Pathway Membership	enrichr_pathway	NCI_	172	30.2
Pathways	Enrichr Pathway Membership	enrichr_pathway	WIKI	295	43.8
Pathways	Kegg Pathway	kegg_pathway	KEGG	279	55.1
Pathways	Pathway Commons Pathways	pathcom_pathway	PACO	1410	48.2
Pathways	PPI Complex	PPI_complex	NHEC	1777	95.6
Pathways	Reactome Pathways Curated	reactome_curated	R_HS	887	67
Pathways	Reactome Pathways Inferred	reactome_inferred	R_HS	222	41.3
Protein_Domains	PANTHER Classification	panther_classification	PANT	67	40.6
Protein_Domains	PFam Protein Domains	pfam_domains	PFAM	770	41.6
Regulation	Achilles Genetic Fitness of Cell Lines	achilles_genetic_fitness	ACH_	432	67.3
Regulation	Enrichr ChIP Gene Sets	enrichr_ChIP_gene_set	CHEA	393	570.4
Regulation	Enrichr ChIP Gene Sets	enrichr_ChIP_gene_set	ENCO	1228	787
Regulation	Enrichr ChIP Gene Sets	enrichr_ChIP_gene_set	ER_H	383	1772.3
Regulation	ESCAPE Stem Cell Gene Set	ESCAPE_gene_set	ESCA	270	333.9
Regulation	MSigDB microRNA Targets	msigdb_c3_mir	MSIG	204	86
Regulation	SILAC Phosphoproteomics	SILAC_phosphoproteomics	SILC	84	181.1
Regulation	TargetScan MicroRNA	TargetScan_microRNA	TARG	199	79.1
Tissue_Expression	Allen Brain Atlas Signatures	allen_brain_atlas_signature	ABA_	4348	136.2
Tissue_Expression	Enrichr Signatures of Cancer Cell Lines	enrichr_cell_signature	CCLE	966	62.2
Tissue_Expression	Enrichr Signatures of Cancer Cell Lines	enrichr_cell_signature	NCI_	92	163.8
Tissue_Expression	Enrichr Tissue Signature	enrichr_tissue_signature	GTEX	5832	575
Tissue_Expression	Enrichr Tissue Signature	enrichr_tissue_signature	HGA_	83	121.8
Tissue_Expression	Enrichr Tissue Signature	enrichr_tissue_signature	HPM_	30	120.2
Tissue_Expression	Enrichr Tissue Signature	enrichr_tissue_signature	PDB_	207	133.1
Tissue_Expression	GeneSigDB Gene Signature	genesigdb_gene_signature	GSIG	1241	108.9
Tissue_Expression	GEO Expression Set	GEO_expression_set	AGIN	177	208.3
Tissue_Expression	GEO Expression Set	GEO_expression_set	DIS_	624	216.2
Tissue_Expression	GEO Expression Set	GEO_expression_set	DRUG	825	308.5
Tissue_Expression	GEO Expression Set	GEO_expression_set	GENE	1397	191.1
Tissue_Expression	GEO Expression Set	GEO_expression_set	KINA	274	184.3
Tissue_Expression	GEO Expression Set	GEO_expression_set	LIGA	171	225.3
Tissue_Expression	GEO Expression Set	GEO_expression_set	MCF7	347	189.8
Tissue_Expression	GEO Expression Set	GEO_expression_set	MICR	177	246.1
Tissue_Expression	GEO Expression Set	GEO_expression_set	TF_L	110	575
Tissue_Expression	GEO Expression Set	GEO_expression_set	VIRU	110	181

## Sheet: D-1D.byNetwork
Table D. AUROC by Interaction Network.
The average AUROC across four folds for every gene set is listed for each interaction network as well as the number of folds averaged. The interaction networks are grouped and summarized by network category. Results are shown for A) human and B) fruitfly.
A	Network Category	Gene-Gene Interaction Network	Network Size	Avg AUROC	Num Folds
	Text_Mining/Integrated			0.664	114446
		HumanNet Integrated Network	471812	0.664	114446
	Pathway_Database			0.624	400987
		STRING Functional Databases	391679	0.638	73387
		Pathway Commons In Complex With	145092	0.623	94601
		Reactome PPI Reaction Partners	125281	0.623	112943
		Reactome PPI Neighboring Reaction	163478	0.616	120056
	Conservation/Proximity			0.618	128998
		Blastp Protein Sequence Similarity	1091531	0.618	128998
	Coexpression			0.608	224158
		STRING Co-expression	1400994	0.625	125235
		HumanNet Co-Expression of Human Genes	155020	0.585	98923
	Experimental_Interaction			0.583	131294
		PPI Physical Association	220503	0.583	131294
	Grand Total			0.619	999883
B	Network Category	Gene-Gene Interaction Network	Network Size	Avg AUROC	Num Folds
	Pathway_Database			0.94	2540
		STRING Functional Databases	169114	0.939991	2540
	Text_Mining/Integrated			0.925	6212
		STRING Text Mining from Abstracts	2431810	0.924657	6212
	Coexpression			0.869	4587
		STRING Co-expression	2004016	0.868794	4587
	Experimental_Interaction			0.854	6211
		STRING Experimental PPI	1104866	0.853729	6211
	Conservation/Proximity			0.839	7874
		Blastp Protein Sequence Similarity	359626	0.833899	6212
		STRING Proximal Neighborhood	305180	0.859852	1662
	Grand Total			0.876184	27424

## Sheet: E-1D.byColTByNetT
Table E. AUROC by Gene Set Collection Type and Network Type.
The average AUROC across four folds for every gene set is listed for each gene set collection type (rows) and interaction network type (columns) for the human only runs (A) and fruitfly runs (B).
A	Gene Set Collection Type	Text_Mining/Integrated	Pathway_Database	Conservation/Proximity	Coexpression	Experimental_Interaction	Grand Total
	Protein_Domains	0.887	0.888	0.921	0.588	0.756	0.838
	Pathways	0.85	0.832	0.739	0.706	0.782	0.781
	Ontologies		0.782	0.751	0.722	0.721	0.73648
	Disease/Drug	0.676	0.615	0.583	0.605	0.537	0.609594
	Regulation	0.583	0.6	0.578	0.571	0.533	0.580987
	Tissue_Expression	0.545	0.587	0.562	0.594	0.555	0.579
	Grand Total	0.664	0.624	0.618	0.608	0.583	0.619
B	Gene Set Collection Type	Text_Mining/Integrated	Pathway_Database	Conservation/Proximity	Coexpression	Experimental_Interaction	Grand Total
	Pathways	0.968	0.964	0.849	0.899	0.919	0.913
	Protein_Domains	0.913	0.871	0.966	0.854	0.844	0.895
	Ontologies	0.897	0.811	0.759	0.83	0.807	0.819765
	Grand Total	0.925	0.94	0.839	0.869	0.854	0.876

## Sheet: F-1D.byNetByColT
Table F. AUROC by Interaction Network and Gene Set Collection Type.
The average AUROC across four folds for every gene set is listed for each gene set collection type (columns) and interaction network (rows) for the human only runs. The interaction networks are grouped and summarized by network category.
Network Category	Gene-Gene Interaction Network	Network Size	Protein_Domains	Pathways	Disease/Drug	Regulation	Tissue_Expression	Grand Total
Text_Mining/Integrated			0.887	0.85	0.676	0.583	0.545	0.664
	HumanNet Integrated Network	471812	0.887	0.85	0.676	0.583	0.545	0.664011
Pathway_Database			0.888	0.832	0.615	0.6	0.587	0.624
	STRING Functional Databases	391679		0.95	0.687	0.598	0.6	0.63753
	Pathway Commons In Complex With	145092	0.906	0.837	0.612	0.607	0.57	0.623374
	Reactome PPI Reaction Partners	125281	0.861	0.788	0.603	0.6	0.59	0.623102
	Reactome PPI Neighboring Reaction	163478	0.902	0.856	0.605	0.595	0.579	0.616053
Conservation/Proximity			0.921	0.739	0.583	0.578	0.562	0.618
	Blastp Protein Sequence Similarity	1091531	0.921	0.739	0.583	0.578	0.562	0.617772
Coexpression			0.588	0.706	0.605	0.571	0.594	0.608
	STRING Co-expression	1400994		0.806	0.619	0.581	0.605	0.62544
	HumanNet Co-Expression of Human Genes	155020	0.588	0.617	0.589	0.559	0.578	0.584971
Experimental_Interaction			0.756	0.782	0.537	0.533	0.555	0.583
	PPI Physical Association	220503	0.756	0.782	0.537	0.533	0.555	0.583075
Grand Total			0.838	0.781	0.61	0.581	0.579	0.619

## Sheet: G-1D.byColByNetT
Table G. AUROC by Gene Set Collection and Network Type.
The average AUROC across four folds for every gene set is listed for each each gene set subcollection (rows) and interaction network type (columns) for the human only runs. The gene set subcollections are grouped by gene set collection type.
Collection Type	Gene Set Collection	SubCollection	NumGeneSets	AvgSetSize	Text_Mining/Integrated	Pathway_Database	Conservation/Proximity	Coexpression	Experimental_Interaction	Grand Total
Protein_Domains	PANTHER Classification	PANT	67	40.6	0.959	0.932	0.902	0.575	0.877	0.873
	PFam Protein Domains	PFAM	770	41.6	0.881	0.844	0.922	0.593	0.745	0.832
Protein_Domains Total					0.887	0.888	0.921	0.588	0.756	0.838
Pathways	Reactome Pathways Inferred	R_HS	222	41.3	0.958	0.971	0.825	0.783	0.915	0.896
	Reactome Pathways Curated	R_HS	887	67	0.942	0.963	0.843	0.66	0.888	0.876
	Kegg Pathway	KEGG	279	55.1		0.932		0.749	0.826	0.852
	Enrichr Pathway Membership	NCI_	172	30.2	0.917	0.906	0.794	0.691	0.849	0.834
	Enrichr Pathway Membership	WIKI	295	43.8	0.912	0.89	0.812	0.714	0.81	0.831
	PPI Complex	NHEC	1777	95.6		0.747	0.693	0.784		0.741
	Pathway Commons Pathways	PACO	1410	48.2	0.738	0.675	0.695	0.58	0.672	0.673
Pathways Total					0.85	0.832	0.739	0.706	0.782	0.781
Ontologies	Gene Ontology	GO_0	1852	64.6		0.782	0.752	0.722	0.721	0.737
Ontologies Total						0.782	0.751	0.722	0.721	0.736
Disease/Drug	Enrichr Phenotype Signature	OMIM	209	51.8	0.904	0.771	0.751	0.581	0.782	0.743
	KEA Kinase Signatures	KEA_	81	72.8	0.772	0.736			0.712	0.74
	MSigDB Cancer Modules	MSIG	326	79.6	0.733	0.697	0.66	0.697	0.628	0.688
	MSigDB Cancer Gene Neighborhoods	MSIG	427	56.4	0.724	0.681	0.611	0.721	0.613	0.679
	Disease-Gene Network	umls	2510	78.3	0.698	0.681	0.634	0.644		0.671
	Enrichr Phenotype Signature	HPO_	826	28.9	0.656	0.683	0.605	0.598	0.608	0.644
	MSigDB Chemical and Genetic Perturbations	MSIG	2539	70.9		0.607	0.572	0.625	0.539	0.598
	MSigDB Oncogenic Signatures	MSIG	187	82.5	0.574	0.578	0.555	0.585	0.532	0.571
	Enrichr LINCS Down Sets	LINC	4927	79.4	0.591	0.574			0.519	0.564
	Enrichr Phenotype Signature	DBGA	132	37	0.548	0.568	0.562	0.54	0.525	0.554
	MSigDB Immunologic Signatures	MSIG	4872	98.9	0.563	0.556	0.545	0.57	0.51	0.553
Disease/Drug Total					0.676	0.615	0.583	0.605	0.537	0.61
Regulation	SILAC Phosphoproteomics	SILC	84	181.1	0.739	0.708	0.702	0.684		0.708
	ESCAPE Stem Cell Gene Set	ESCA	270	333.9	0.596	0.617	0.604	0.587	0.555	0.599
	Enrichr ChIP Gene Sets	ER_H	383	1772.3	0.594	0.62	0.591	0.578	0.554	0.598
	Enrichr ChIP Gene Sets	ENCO	1228	787	0.596	0.612	0.567	0.579	0.539	0.59
	Enrichr ChIP Gene Sets	CHEA	393	570.4	0.571	0.581	0.585	0.558	0.528	0.57
	MSigDB microRNA Targets	MSIG	204	86	0.56	0.567	0.571	0.56	0.515	0.558
	TargetScan MicroRNA	TARG	199	79.1	0.554	0.57	0.573	0.572	0.508	0.558
	Achilles Genetic Fitness of Cell Lines	ACH_	432	67.3	0.533	0.554	0.554	0.537	0.509	0.541
Regulation Total					0.583	0.6	0.578	0.571	0.533	0.581
Tissue_Expression	GEO Expression Set	MICR	177	246.1		0.67	0.584	0.701	0.594	0.647
	GEO Expression Set	LIGA	171	225.3		0.66	0.583	0.688	0.584	0.635
	GEO Expression Set	MCF7	347	189.8		0.665	0.572	0.702	0.582	0.631
	GEO Expression Set	DRUG	825	308.5		0.654	0.579	0.677	0.584	0.63
	Enrichr Tissue Signature	GTEX	5832	575		0.653		0.633	0.569	0.627
	GEO Expression Set	DIS_	624	216.2		0.651	0.58	0.686	0.578	0.627
	GEO Expression Set	GENE	1397	191.1		0.65	0.577	0.691	0.579	0.622
	GEO Expression Set	AGIN	177	208.3		0.649	0.569	0.671	0.573	0.621
	Enrichr Signatures of Cancer Cell Lines	CCLE	966	62.2	0.605	0.605	0.576	0.604	0.571	0.598
	GeneSigDB Gene Signature	GSIG	1241	108.9		0.616	0.583	0.62	0.546	0.591
	GEO Expression Set	TF_L	110	575		0.572	0.557	0.565	0.517	0.559
	Enrichr Signatures of Cancer Cell Lines	NCI_	92	163.8	0.558	0.559	0.56	0.567	0.508	0.555
	GEO Expression Set	VIRU	110	181		0.574	0.552	0.553	0.518	0.547
	Allen Brain Atlas Signatures	ABA_	4348	136.2	0.531	0.54	0.544	0.532	0.509	0.536
	GEO Expression Set	KINA	274	184.3		0.57			0.511	0.53
Tissue_Expression Total					0.545	0.587	0.562	0.594	0.555	0.579
Grand Total					0.664	0.624	0.618	0.608	0.583	0.619

## Sheet: H-1F.runs
Table H. Analyses for Reproduction in the KnowEnG Platform.
We highlight eight primary analyses that are found within the paper and that can be quickly reproduced in the KnowEnG platform. For each analyses, we list its related case study, analysis name, the pipeline it requires, the knowledge network that was used, the source of its input data, and the supplementary section where more details can be found.
Case Study	Run#	Analysis Name	Pipeline Required	Network-Guided	Dataset Source	Reference
Clustering of pan-cancer data	Run1	Knowledge-guided clustering of mutation profiles	Sample Clustering	HumanNet	TCGA PANCAN12 somatic mutation	Appendix C in S3 File
Clustering of pan-cancer data	Run2	Clustering of multi-omics data	Sample Clustering		TCGA PANCAN12 multi-omics	Appendix E in S3 File
Clustering of pan-cancer data	Run3	Clustering for patient stratification	Sample Clustering		METABRIC breast cancer gene expression	Appendix G in S3 File
Gene Prioritization for tumor types	Run4	Knowledge-guided gene prioritization	Feature Priorization	HumanNet	TCGA PANCAN12 gene expression	Appendix A in S5 File
Gene Prioritization for tumor types	Run5	Functional enrichment of tumor-associated genes	Gene Set Characterization		TCGA PANCAN12 gene expression	Appendix B in S5 File
Signature Analysis and Gene Set Characterization on a third-party system	Run6	Signature analysis for patient subtyping	Signature Analysis		TCGA ESCC gene expression	Appendix B in S7 File
Signature Analysis and Gene Set Characterization on a third-party system	Run7	Prioritization of subtype-associated genes	Feature Priorization		TCGA ESCC gene expression	Appendix B in S7 File
Signature Analysis and Gene Set Characterization on a third-party system	Run8	Pathway analysis of subtype-associated genes	Gene Set Characterization	HumanNet	TCGA ESCC gene expression	Appendix C in S7 File
