# Supplementary material for: Knowledge-guided analysis of "omics" data using the KnowEnG cloud platform
Source: PLoS Biol. 2020 Jan 23;18(1):e3000583. doi: 10.1371/journal.pbio.3000583 (PMC6977717; doi:10.1371/journal.pbio.3000583)
Supplement: S2 Data — Thirteen supplementary tables accompanying S2 File appendices related to the sample clustering case study. (XLSX) [file pbio.3000583.s006.xlsx]

## Sheet: A-2A.species
Table A. Species in Knowledge Network.
For each species, lists the taxon identifier for the species as well as the number of Knowledge Network gene nodes, total number edges, and different data source files related to that species
Species	TaxonID	Network Edges (millions)	Property Nodes (thousands)	Gene Nodes (thousands)	Datasets
Homo sapiens	9606	49.4	151.7	30	74
Gasterosteus aculeatus	69293	48.6	5.2	20.8	3
Danio rerio	7955	39.9	14.8	25.9	6
Pan troglodytes	9598	35.9	5.9	18.7	3
Arabidopsis thaliana	3702	32.9	10.7	28.7	5
Mus musculus	10090	31	26	25.3	12
Canis familiaris	9615	30.5	21.9	19.9	6
Sus scrofa	9823	30.1	20.7	21.6	6
Taeniopygia guttata	59729	27.8	6.5	17.5	4
Xenopus tropicalis	8364	25.6	6.7	18.4	4
Macaca mulatta	9544	25.2	5.6	21.1	3
Rattus norvegicus	10116	25.1	24.9	22.4	6
Bos taurus	9913	25	22.3	20	8
Aedes aegypti	7159	16.8	4.1	15.8	3
Drosophila melanogaster	7227	13.1	13.2	14.5	5
Caenorhabditis elegans	6239	9.2	10.7	20.7	5
Gallus gallus	9031	6.1	18.2	18.3	6
Saccharomyces cerevisiae	4932	3.9	6.6	6.8	3
Daphnia pulex	6669	0.5	4.3	30	2
Apis mellifera	7460	0	4.5	8.9	1
Total		476.8	178.5	405.4	137

## Sheet: B-2A.sources
Table B. External Public Data Repositories.
For each data source, lists the number of Knowledge Network property/annotation nodes and total number edges derived from that sources as well as the PubMed identifier.
Resource	Property Nodes	Edges	PubMed ID
STRING		437711967	25352553
BLAST: Basic Local Alignment Search Tool		20291066	2231712
Reactome	45960	1367088	26656494
BioGRID: Biological General Repository for Interaction Datasets		489213	27980099
DIP: Database of Interacting Proteins		35926	14681454
IntAct: IntAct Molecular Interaction Database		305246	24234451
HumanNet		1004509	21536720
Pathway Commons	29648	1091999	21071392
Gene Ontology	46661	1968720	25428369
Pfam: Pfam Protein Families Database	99591	719858	26673716
Enrichr	105874	23314091	27141961
MSigDB: Molecular Signatures Database	9542	1460291	16199517

## Sheet: C-2B.tcga
Table C. TCGA Datasets.
For each omics data type (rows), shows the acronym used for that data type, the number of omics features measured, the number of samples profiled, and the number of clusters produced from the clustering of the data in the original paper.
Acronym	File Description	Clinical Column	Features	Samples	Clusters
RPPA	TCGA_PANCAN12_RPPA_RBN-2015-01-28	_PANCAN_RPPA_PANCAN_K8	131	3467	8
expr	TCGA_PANCAN12_exp_HiSeqV2-2015-01-28	_PANCAN_UNC_RNAseq_PANCAN_K16	16115	3599	16
cnv	TCGA_PANCAN12_genecopynumber-2015-01-28	_PANCAN_CNA_PANCAN_K8	19723	4934	8
methyl	TCGA_PANCAN12_hMethyl-2015-01-28	_PANCAN_DNAMethyl_PANCAN	2043	4919	19
mut	TCGA_PANCAN12_mutation-2015-01-28	_PANCAN_mutation_PANCAN	39674	3281	14
miRNA	no file on UCSC Cancer Genome Browser	_PANCAN_miRNA_PANCAN		4197	15
COCA	Cluster-Of-Cluster-Assignments	_PANCAN_Cluster_Cluster_PANCAN	80	3542	13

## Sheet: D-2B.mutation
Table D. TCGA Mutation Data Samples.
For each primary disease type (rows), shows the acronym used for that disease and the number of samples from a specific “sample location type” (columns).
Primary Disease Type	Acronym	Primary Tumor	Peripheral Blood	(blank)	Recurrent Tumor	Grand Total
breast invasive carcinoma	BRCA	767				767
kidney clear cell carcinoma	KIRC	414				414
ovarian serous cystadenocarcinoma	OV	316				316
head & neck squamous cell carcinoma	HNSC	306				306
glioblastoma multiforme	GBM	284			7	291
uterine corpus endometrioid carcinoma	UCEC	248				248
lung adenocarcinoma	LUAD	170		57		227
acute myeloid leukemia	AML		196			196
lung squamous cell carcinoma	LUSC	178				178
colon adenocarcinoma	COAD	155				155
bladder urothelial carcinoma	BLCA	99				99
rectum adenocarcinoma	READ	69				69
FFPE pilot phase II		10				10
Grand Total		3016	196	57	7	3276

## Sheet: E-2C.clus_results
	Table E. PANCAN12 Mutation Sample Clusterings.
	Shows statistics for each clustering of the mutation samples. The first three columns indicate the tool used to perform the clustering as well as additional details about the parameter settings. The next three columns indicate the number of clusters created as well as the size and percentage of the largest cluster. Finally, the last column shows the Kaplan-Meier p-value of the significance of the…
	Clustering Type	Clustering Details	Alias	nClust	maxClustSize	maxClustPerc	KMpval
A	General Clustering	jaccard affinity, complete linkage	sc_noNet	14	2281	0.696276	7.2871e-10
	General Clustering	jaccard affinity, average linkage		14	3049	0.930708	1.00425e-18
	General Clustering	euclidean affinity, complete linkage		14	3262	0.995726	0.436179
	General Clustering	euclidean affinity, average linkage		14	3263	0.996032	0.476523
B	Sample Clustering	with HumanNet_integrated network	sc_hnInt	14	993	0.303114	4.02626e-33
	Sample Clustering	with STRING_textmining network	sc_sText	14	2052	0.626374	1.71588e-24
C	External	TCGA Mutation Analysis	tcga_mut	14	862	0.262725	3.85683e-29
	External	Primary Disease	disease	12	900	0.178571	0
	External	TCGA COCA Clustering	tcga_coca	13	693	0.195652	3.04999e-155
D	General Clustering	euclidean affinity, Ward linkage	gc_cnv	8	1574	0.33277	2.12e-245
	General Clustering	euclidean affinity, Ward linkage	gc_expr	16	675	0.187552	2.6e-169
	General Clustering	euclidean affinity, Ward linkage	gc_methyl	19	706	0.143642	7.52e-223
	General Clustering	euclidean affinity, Ward linkage	gc_RPPA	8	898	0.259014	1.75e-107
E	External	TCGA miRNA clustering	tcga_miRNA	15	878	0.209197	2.22e-69
	General Clustering	recreation concensus COCA	gc_coca	13	471	0.132976	1e-150

## Sheet: F-2C.mut_clus
Table F. PANCAN12 Mutation Samples Cluster Assignments.
For each PANCAN12 Mutation Sample in the omics spreadsheet (row), shows the cluster assignment for the six selected clusterings: “sc_noNet” - best hierarchical clustering, “sc_hnInt” and “sc_sText” - network-guided clusterings with HumanNet Integrated and STRING TextMining networks respectively, “disease” - grouping by TCGA primary disease, and “tcga_mut” and “tcga_coca”, mutation-only and COCA c…
sample_id	sc_noNet	sc_hnInt	sc_sText	disease	tcga_mut	tcga_coca
TCGA-02-0003-01	0	0	0	glioblastoma_multiforme	mut_mutation_cluster_8	C10-GBM
TCGA-02-0033-01	0	0	0	glioblastoma_multiforme	mut_mutation_cluster_3
TCGA-02-0047-01	0	10	0	glioblastoma_multiforme	mut_mutation_cluster_4	C10-GBM
TCGA-02-0055-01	5	5	0	glioblastoma_multiforme	mut_mutation_cluster_5	C10-GBM
TCGA-02-2470-01	0	1	2	glioblastoma_multiforme	mut_mutation_c1uster_9	C10-GBM
TCGA-02-2483-01	13	0	11	glioblastoma_multiforme	mut_mutation_cluster_5	C10-GBM
TCGA-02-2485-01	0	0	0	glioblastoma_multiforme	mut_mutation_cluster_8	C10-GBM
TCGA-02-2486-01	0	3	10	glioblastoma_multiforme	mut_mutation_c1uster_9	C10-GBM
TCGA-04-1331-01	0	5	0	ovarian_serous_cystadenocarcinoma	mut_mutation_cluster_5
TCGA-04-1332-01	13	5	0	ovarian_serous_cystadenocarcinoma	mut_mutation_cluster_5
TCGA-04-1336-01	13	0	0	ovarian_serous_cystadenocarcinoma	mut_mutation_cluster_5	C9-OV
TCGA-04-1337-01	13	0	0	ovarian_serous_cystadenocarcinoma	mut_mutation_cluster_5
TCGA-04-1338-01	0	0	0	ovarian_serous_cystadenocarcinoma	mut_mutation_cluster_5	C9-OV
TCGA-04-1342-01	13	0	0	ovarian_serous_cystadenocarcinoma	mut_mutation_cluster_5	C9-OV
TCGA-04-1343-01	0	0	0	ovarian_serous_cystadenocarcinoma	mut_mutation_cluster_5	C9-OV
TCGA-04-1346-01	13	0	6	ovarian_serous_cystadenocarcinoma	mut_mutation_cluster_5
TCGA-04-1347-01	0	0	0	ovarian_serous_cystadenocarcinoma	mut_mutation_cluster_5
TCGA-04-1348-01	13	0	0	ovarian_serous_cystadenocarcinoma	mut_mutation_cluster_5	C9-OV
TCGA-04-1349-01	13	0	1	ovarian_serous_cystadenocarcinoma	mut_mutation_cluster_5	C9-OV
TCGA-04-1350-01	13	0	0	ovarian_serous_cystadenocarcinoma	mut_mutation_cluster_5
TCGA-04-1356-01	13	0	0	ovarian_serous_cystadenocarcinoma	mut_mutation_cluster_5	C9-OV
TCGA-04-1357-01	13	0	0	ovarian_serous_cystadenocarcinoma	mut_mutation_cluster_5	C9-OV
TCGA-04-1361-01	13	0	0	ovarian_serous_cystadenocarcinoma	mut_mutation_cluster_5	C9-OV
TCGA-04-1362-01	13	10	0	ovarian_serous_cystadenocarcinoma	mut_mutation_cluster_5	C9-OV
TCGA-04-1364-01	13	0	7	ovarian_serous_cystadenocarcinoma	mut_mutation_cluster_5	C9-OV
TCGA-04-1365-01	0	5	0	ovarian_serous_cystadenocarcinoma	mut_mutation_cluster_5	C9-OV
TCGA-04-1367-01	13	0	0	ovarian_serous_cystadenocarcinoma	mut_mutation_cluster_5
TCGA-04-1514-01	13	0	0	ovarian_serous_cystadenocarcinoma	mut_mutation_cluster_5	C9-OV
TCGA-04-1517-01	0	0	2	ovarian_serous_cystadenocarcinoma	mut_mutation_cluster_5	C9-OV
TCGA-04-1525-01	13	0	0	ovarian_serous_cystadenocarcinoma	mut_mutation_cluster_5	C9-OV
TCGA-04-1530-01	0	0	0	ovarian_serous_cystadenocarcinoma	mut_mutation_cluster_5
TCGA-04-1542-01	0	0	0	ovarian_serous_cystadenocarcinoma	mut_mutation_cluster_5	C9-OV
TCGA-05-4244-01	0	3	0	lung_adenocarcinoma	mut_mutation_cluster_12	C1-LUAD-enriched
TCGA-05-4249-01	2	3	0	lung_adenocarcinoma	mut_mutation_cluster_1	C1-LUAD-enriched
TCGA-05-4250-01	2	3	0	lung_adenocarcinoma	mut_mutation_cluster_12	C1-LUAD-enriched
TCGA-05-4382-01	2	3	0	lung_adenocarcinoma	mut_mutation_cluster_11	C1-LUAD-enriched
TCGA-05-4384-01	0	0	0	lung_adenocarcinoma	mut_mutation_cluster_5	C1-LUAD-enriched
TCGA-05-4389-01	0	3	0	lung_adenocarcinoma	mut_mutation_c1uster_9	C1-LUAD-enriched
TCGA-05-4390-01	2	3	0	lung_adenocarcinoma	mut_mutation_cluster_12	C1-LUAD-enriched
TCGA-05-4395-01	2	3	0	lung_adenocarcinoma	mut_mutation_cluster_2	C1-LUAD-enriched
TCGA-05-4396-01	2	3	0	lung_adenocarcinoma	mut_mutation_cluster_11	C1-LUAD-enriched
TCGA-05-4397-01	2	3	0	lung_adenocarcinoma	mut_mutation_cluster_8	C1-LUAD-enriched
TCGA-05-4398-01	2	3	0	lung_adenocarcinoma	mut_mutation_cluster_2	C1-LUAD-enriched
TCGA-05-4402-01	0	9	0	lung_adenocarcinoma	mut_mutation_cluster_8	C1-LUAD-enriched
TCGA-05-4403-01	0	3	0	lung_adenocarcinoma	mut_mutation_cluster_12	C1-LUAD-enriched
TCGA-05-4405-01	2	3	0	lung_adenocarcinoma	mut_mutation_cluster_2	C1-LUAD-enriched
TCGA-05-4410-01	2	3	0	lung_adenocarcinoma	mut_mutation_cluster_11	C1-LUAD-enriched
TCGA-05-4415-01	0	3	0	lung_adenocarcinoma	mut_mutation_cluster_12	C1-LUAD-enriched
TCGA-05-4417-01	2	3	0	lung_adenocarcinoma	mut_mutation_cluster_12	C1-LUAD-enriched
TCGA-05-4418-01	0	3	0	lung_adenocarcinoma	mut_mutation_cluster_12	C1-LUAD-enriched
TCGA-05-4420-01	2	3	0	lung_adenocarcinoma	mut_mutation_cluster_3	C1-LUAD-enriched
TCGA-05-4422-01	0	1	0	lung_adenocarcinoma	mut_mutation_c1uster_9	C1-LUAD-enriched
TCGA-05-4424-01	2	3	0	lung_adenocarcinoma	mut_mutation_cluster_2	C1-LUAD-enriched
TCGA-05-4425-01	0	3	0	lung_adenocarcinoma	mut_mutation_c1uster_9	C1-LUAD-enriched
TCGA-05-4426-01	0	0	0	lung_adenocarcinoma	mut_mutation_cluster_5	C1-LUAD-enriched
TCGA-05-4427-01	2	3	0	lung_adenocarcinoma	mut_mutation_cluster_11	C1-LUAD-enriched
TCGA-05-4430-01	2	3	0	lung_adenocarcinoma	mut_mutation_cluster_2	C1-LUAD-enriched
TCGA-05-4432-01	2	3	0	lung_adenocarcinoma	mut_mutation_cluster_2	C1-LUAD-enriched
TCGA-05-4433-01	13	0	0	lung_adenocarcinoma	mut_mutation_cluster_2	C1-LUAD-enriched
TCGA-05-4434-01	0	1	0	lung_adenocarcinoma	mut_mutation_c1uster_9	C1-LUAD-enriched
TCGA-05-5420-01	0	9	10	lung_adenocarcinoma	mut_mutation_c1uster_9	C1-LUAD-enriched
TCGA-05-5423-01	0	3	0	lung_adenocarcinoma	mut_mutation_cluster_8	C1-LUAD-enriched
TCGA-05-5425-01	0	1	10	lung_adenocarcinoma	mut_mutation_c1uster_9	C1-LUAD-enriched
TCGA-05-5428-01	2	3	0	lung_adenocarcinoma	mut_mutation_cluster_8	C1-LUAD-enriched
TCGA-05-5429-01	0	1	8	lung_adenocarcinoma	mut_mutation_c1uster_9	C1-LUAD-enriched
TCGA-05-5715-01	1	6	0	lung_adenocarcinoma	mut_mutation_c1uster_10	C1-LUAD-enriched
TCGA-06-0119-01	0	3	0	glioblastoma_multiforme	mut_mutation_cluster_4
TCGA-06-0122-01	0	5	0	glioblastoma_multiforme	mut_mutation_c1uster_9
TCGA-06-0124-01	0	9	0	glioblastoma_multiforme	mut_mutation_c1uster_10
TCGA-06-0125-02	0	3	0			C10-GBM
TCGA-06-0126-01	0	5	0	glioblastoma_multiforme	mut_mutation_c1uster_9	C10-GBM
TCGA-06-0128-01	0	0	0	glioblastoma_multiforme	mut_mutation_cluster_3	C10-GBM
TCGA-06-0129-01	13	0	12	glioblastoma_multiforme	mut_mutation_cluster_3	C10-GBM
TCGA-06-0130-01	13	5	0	glioblastoma_multiforme	mut_mutation_cluster_5	C10-GBM
TCGA-06-0132-01	0	3	11	glioblastoma_multiforme	mut_mutation_c1uster_9
TCGA-06-0137-01	0	3	0	glioblastoma_multiforme	mut_mutation_cluster_14
TCGA-06-0139-01	0	1	2	glioblastoma_multiforme	mut_mutation_c1uster_9
TCGA-06-0140-01	0	1	2	glioblastoma_multiforme	mut_mutation_c1uster_9
TCGA-06-0141-01	0	1	7	glioblastoma_multiforme	mut_mutation_c1uster_9	C1-LUAD-enriched
TCGA-06-0142-01	0	1	0	glioblastoma_multiforme	mut_mutation_cluster_14
TCGA-06-0145-01	0	8	0	glioblastoma_multiforme	mut_mutation_c1uster_10
TCGA-06-0151-01	0	1	7	glioblastoma_multiforme	mut_mutation_c1uster_9
TCGA-06-0152-01	0	1	5	glioblastoma_multiforme	mut_mutation_cluster_12
TCGA-06-0154-01	0	3	0	glioblastoma_multiforme	mut_mutation_cluster_14
TCGA-06-0155-01	5	5	0	glioblastoma_multiforme	mut_mutation_cluster_14	C10-GBM
TCGA-06-0157-01	0	5	0	glioblastoma_multiforme	mut_mutation_cluster_14
TCGA-06-0158-01	0	7	4	glioblastoma_multiforme	mut_mutation_cluster_14
TCGA-06-0165-01	0	8	2	glioblastoma_multiforme	mut_mutation_c1uster_9
TCGA-06-0166-01	5	4	2	glioblastoma_multiforme	mut_mutation_cluster_14
TCGA-06-0167-01	0	1	11	glioblastoma_multiforme	mut_mutation_c1uster_9
TCGA-06-0168-01	0	9	0	glioblastoma_multiforme	mut_mutation_c1uster_9
TCGA-06-0169-01	0	8	4	glioblastoma_multiforme	mut_mutation_c1uster_9
TCGA-06-0171-02	0	5	0
TCGA-06-0173-01	0	11	0	glioblastoma_multiforme	mut_mutation_c1uster_9
TCGA-06-0174-01	0	1	11	glioblastoma_multiforme	mut_mutation_cluster_14
TCGA-06-0178-01	0	1	2	glioblastoma_multiforme	mut_mutation_c1uster_9
TCGA-06-0184-01	13	0	0	glioblastoma_multiforme	mut_mutation_cluster_5
TCGA-06-0185-01	0	5	0	glioblastoma_multiforme	mut_mutation_cluster_14
TCGA-06-0188-01	0	0	0	glioblastoma_multiforme	mut_mutation_cluster_5
TCGA-06-0189-01	13	0	12	glioblastoma_multiforme	mut_mutation_cluster_5
TCGA-06-0190-02	0	5	0
TCGA-06-0192-01	0	1	11	glioblastoma_multiforme	mut_mutation_cluster_4
TCGA-06-0195-01	0	0	0	glioblastoma_multiforme	mut_mutation_cluster_5
TCGA-06-0209-01	0	1	0	glioblastoma_multiforme	mut_mutation_c1uster_9
TCGA-06-0210-02	13	0	0
TCGA-06-0211-02	0	1	5
TCGA-06-0213-01	0	7	0	glioblastoma_multiforme	mut_mutation_cluster_12
TCGA-06-0214-01	0	1	0	glioblastoma_multiforme	mut_mutation_cluster_6
TCGA-06-0216-01	0	5	5	glioblastoma_multiforme	mut_mutation_cluster_14
TCGA-06-0219-01	0	1	10	glioblastoma_multiforme	mut_mutation_c1uster_9
TCGA-06-0221-02	13	0	5
TCGA-06-0237-01	0	10	0	glioblastoma_multiforme	mut_mutation_cluster_8
TCGA-06-0238-01	3	0	8	glioblastoma_multiforme	mut_mutation_cluster_5	C10-GBM
TCGA-06-0240-01	0	1	5	glioblastoma_multiforme	mut_mutation_c1uster_9
TCGA-06-0241-01	13	0	0	glioblastoma_multiforme	mut_mutation_cluster_5
TCGA-06-0644-01	13	0	0	glioblastoma_multiforme	mut_mutation_cluster_11	C10-GBM
TCGA-06-0645-01	0	9	13	glioblastoma_multiforme	mut_mutation_c1uster_9
TCGA-06-0646-01	0	3	5	glioblastoma_multiforme	mut_mutation_cluster_7
TCGA-06-0648-01	0	5	0	glioblastoma_multiforme	mut_mutation_c1uster_9
TCGA-06-0649-01	0	3	0	glioblastoma_multiforme	mut_mutation_cluster_6
TCGA-06-0650-01	0	6	5	glioblastoma_multiforme	mut_mutation_cluster_14	C10-GBM
TCGA-06-0686-01	0	5	5	glioblastoma_multiforme	mut_mutation_c1uster_9
TCGA-06-0743-01	5	7	0	glioblastoma_multiforme	mut_mutation_cluster_8
TCGA-06-0744-01	0	0	0	glioblastoma_multiforme	mut_mutation_cluster_5
TCGA-06-0745-01	0	1	9	glioblastoma_multiforme	mut_mutation_c1uster_9
TCGA-06-0747-01	0	5	0	glioblastoma_multiforme	mut_mutation_cluster_14
TCGA-06-0749-01	0	4	0	glioblastoma_multiforme	mut_mutation_cluster_14
TCGA-06-0750-01	0	4	0	glioblastoma_multiforme	mut_mutation_cluster_14
TCGA-06-0875-01	13	0	0	glioblastoma_multiforme	mut_mutation_cluster_5	C10-GBM
TCGA-06-0876-01	0	0	0	glioblastoma_multiforme	mut_mutation_cluster_8	C10-GBM
TCGA-06-0877-01	0	4	0	glioblastoma_multiforme	mut_mutation_cluster_4	C10-GBM
TCGA-06-0878-01	0	1	7	glioblastoma_multiforme	mut_mutation_cluster_14	C10-GBM
TCGA-06-0879-01	0	8	0	glioblastoma_multiforme	mut_mutation_cluster_14	C10-GBM
TCGA-06-0881-01	5	5	0	glioblastoma_multiforme	mut_mutation_cluster_14
TCGA-06-0882-01	0	5	0	glioblastoma_multiforme	mut_mutation_c1uster_9	C10-GBM
TCGA-06-0939-01	0	9	0	glioblastoma_multiforme	mut_mutation_c1uster_10	C10-GBM
TCGA-06-1804-01	0	4	0	glioblastoma_multiforme	mut_mutation_cluster_14	C10-GBM
TCGA-06-1806-01	0	1	2	glioblastoma_multiforme	mut_mutation_cluster_14	C10-GBM
TCGA-06-2557-01	0	9	0	glioblastoma_multiforme	mut_mutation_cluster_14	C10-GBM
TCGA-06-2558-01	0	0	0	glioblastoma_multiforme	mut_mutation_cluster_5	C10-GBM
TCGA-06-2559-01	0	0	0	glioblastoma_multiforme	mut_mutation_cluster_5	C10-GBM
TCGA-06-2561-01	0	5	0	glioblastoma_multiforme	mut_mutation_cluster_7	C10-GBM
TCGA-06-2562-01	0	10	0	glioblastoma_multiforme	mut_mutation_cluster_4	C10-GBM
TCGA-06-2563-01	0	0	0	glioblastoma_multiforme	mut_mutation_cluster_8	C10-GBM
TCGA-06-2564-01	0	5	11	glioblastoma_multiforme	mut_mutation_c1uster_9	C10-GBM
TCGA-06-2565-01	0	4	0	glioblastoma_multiforme	mut_mutation_cluster_14	C10-GBM
TCGA-06-2567-01	0	0	0	glioblastoma_multiforme	mut_mutation_cluster_8	C10-GBM
TCGA-06-2569-01	11	0	0	glioblastoma_multiforme	mut_mutation_cluster_5	C1-LUAD-enriched
TCGA-06-2570-01	13	0	0	glioblastoma_multiforme	mut_mutation_cluster_3	C10-GBM
TCGA-06-5408-01	0	0	0	glioblastoma_multiforme	mut_mutation_cluster_13	C10-GBM
TCGA-06-5410-01	0	11	2	glioblastoma_multiforme	mut_mutation_c1uster_9	C5-KIRC
TCGA-06-5411-01	5	4	0	glioblastoma_multiforme	mut_mutation_c1uster_9	C10-GBM
TCGA-06-5412-01	5	1	0	glioblastoma_multiforme	mut_mutation_c1uster_9	C10-GBM
TCGA-06-5413-01	0	4	0	glioblastoma_multiforme	mut_mutation_cluster_14	C10-GBM
TCGA-06-5414-01	0	1	2	glioblastoma_multiforme	mut_mutation_c1uster_9	C10-GBM
TCGA-06-5415-01	0	8	1	glioblastoma_multiforme	mut_mutation_cluster_14	C10-GBM
TCGA-06-5417-01	0	0	0	glioblastoma_multiforme	mut_mutation_cluster_3	C10-GBM
TCGA-06-5418-01	0	9	0	glioblastoma_multiforme	mut_mutation_c1uster_9	C10-GBM
TCGA-06-5856-01	0	1	2	glioblastoma_multiforme	mut_mutation_cluster_14	C10-GBM
TCGA-06-5858-01	0	0	0	glioblastoma_multiforme	mut_mutation_cluster_13	C10-GBM
TCGA-06-5859-01	0	1	4	glioblastoma_multiforme	mut_mutation_c1uster_9	C10-GBM
TCGA-06-6388-01	0	7	4	glioblastoma_multiforme	mut_mutation_cluster_4	C10-GBM
TCGA-06-6389-01	13	0	0	glioblastoma_multiforme	mut_mutation_cluster_5	C10-GBM
TCGA-06-6390-01	0	1	5	glioblastoma_multiforme	mut_mutation_c1uster_9	C10-GBM
TCGA-06-6391-01	0	4	0	glioblastoma_multiforme	mut_mutation_cluster_4	C10-GBM
TCGA-06-6693-01	0	9	1	glioblastoma_multiforme	mut_mutation_c1uster_9	C10-GBM
TCGA-06-6694-01	0	0	0	glioblastoma_multiforme	mut_mutation_cluster_5	C10-GBM
TCGA-06-6695-01	0	3	0	glioblastoma_multiforme	mut_mutation_cluster_14	C10-GBM
TCGA-06-6697-01	0	1	0	glioblastoma_multiforme	mut_mutation_c1uster_9	C10-GBM
TCGA-06-6698-01	11	0	0	glioblastoma_multiforme	mut_mutation_cluster_5	C10-GBM
TCGA-06-6699-01	0	10	5	glioblastoma_multiforme	mut_mutation_c1uster_9	C10-GBM
TCGA-06-6700-01	0	1	9	glioblastoma_multiforme	mut_mutation_cluster_14	C10-GBM
TCGA-06-6701-01	13	0	0	glioblastoma_multiforme	mut_mutation_cluster_5	C10-GBM
TCGA-08-0386-01	0	1	0	glioblastoma_multiforme	mut_mutation_c1uster_9	C10-GBM
TCGA-09-0366-01	13	0	0	ovarian_serous_cystadenocarcinoma	mut_mutation_cluster_5	C9-OV
TCGA-09-0369-01	0	5	0	ovarian_serous_cystadenocarcinoma	mut_mutation_cluster_5	C9-OV
TCGA-09-1659-01	13	0	0	ovarian_serous_cystadenocarcinoma	mut_mutation_cluster_5
TCGA-09-1661-01	13	1	0	ovarian_serous_cystadenocarcinoma	mut_mutation_cluster_5
TCGA-09-1662-01	13	0	0	ovarian_serous_cystadenocarcinoma	mut_mutation_cluster_5	C9-OV
TCGA-09-1665-01	13	0	0	ovarian_serous_cystadenocarcinoma	mut_mutation_cluster_5	C9-OV
TCGA-09-1666-01	13	0	0	ovarian_serous_cystadenocarcinoma	mut_mutation_cluster_5	C9-OV
TCGA-09-1669-01	13	0	0	ovarian_serous_cystadenocarcinoma	mut_mutation_cluster_5	C9-OV
TCGA-09-2044-01	0	0	0	ovarian_serous_cystadenocarcinoma	mut_mutation_cluster_13	C9-OV
TCGA-09-2045-01	0	0	1	ovarian_serous_cystadenocarcinoma	mut_mutation_cluster_8	C9-OV
TCGA-09-2049-01	0	0	0	ovarian_serous_cystadenocarcinoma	mut_mutation_cluster_8	C9-OV
TCGA-09-2050-01	0	0	0	ovarian_serous_cystadenocarcinoma	mut_mutation_cluster_5
TCGA-09-2051-01	0	0	0	ovarian_serous_cystadenocarcinoma	mut_mutation_cluster_5	C9-OV
TCGA-09-2053-01	0	0	0	ovarian_serous_cystadenocarcinoma	mut_mutation_cluster_5
TCGA-09-2056-01	0	5	13	ovarian_serous_cystadenocarcinoma	mut_mutation_c1uster_9	C9-OV
TCGA-10-0926-01	13	0	9	ovarian_serous_cystadenocarcinoma	mut_mutation_cluster_5	C9-OV
TCGA-10-0927-01	13	0	2	ovarian_serous_cystadenocarcinoma	mut_mutation_cluster_5
TCGA-10-0928-01	0	0	0	ovarian_serous_cystadenocarcinoma	mut_mutation_cluster_2	C9-OV
TCGA-10-0930-01	0	3	0	ovarian_serous_cystadenocarcinoma	mut_mutation_c1uster_9
TCGA-10-0931-01	13	0	0	ovarian_serous_cystadenocarcinoma	mut_mutation_cluster_5	C9-OV
TCGA-10-0933-01	0	7	2	ovarian_serous_cystadenocarcinoma	mut_mutation_c1uster_9	C9-OV
TCGA-10-0934-01	13	0	2	ovarian_serous_cystadenocarcinoma	mut_mutation_cluster_5
TCGA-10-0935-01	3	0	0	ovarian_serous_cystadenocarcinoma	mut_mutation_cluster_5
TCGA-10-0937-01	13	0	2	ovarian_serous_cystadenocarcinoma	mut_mutation_cluster_5
TCGA-10-0938-01	0	0	0	ovarian_serous_cystadenocarcinoma	mut_mutation_cluster_5
TCGA-12-0615-01	0	7	13	glioblastoma_multiforme	mut_mutation_c1uster_9
TCGA-12-0616-01	0	1	1	glioblastoma_multiforme	mut_mutation_cluster_14
TCGA-12-0618-01	13	0	0	glioblastoma_multiforme	mut_mutation_cluster_5
TCGA-12-0619-01	0	0	0	glioblastoma_multiforme	mut_mutation_cluster_11
TCGA-12-0688-01	0	3	4	glioblastoma_multiforme	mut_mutation_cluster_1
TCGA-12-0692-01	0	1	0	glioblastoma_multiforme	mut_mutation_c1uster_9
TCGA-12-0821-01	6	4	6	glioblastoma_multiforme	mut_mutation_cluster_14	C10-GBM
TCGA-12-1597-01	0	5	0	glioblastoma_multiforme	mut_mutation_cluster_14	C10-GBM
TCGA-12-3649-01	0	3	0	glioblastoma_multiforme	mut_mutation_c1uster_9	C10-GBM
TCGA-12-3650-01	0	3	5	glioblastoma_multiforme	mut_mutation_cluster_14	C10-GBM
TCGA-12-3652-01	8	3	10	glioblastoma_multiforme	mut_mutation_cluster_14	C10-GBM
TCGA-12-3653-01	0	1	0	glioblastoma_multiforme	mut_mutation_cluster_14	C10-GBM
TCGA-12-5295-01	0	5	0	glioblastoma_multiforme	mut_mutation_cluster_14	C10-GBM
TCGA-12-5299-01	0	3	8	glioblastoma_multiforme	mut_mutation_c1uster_9	C10-GBM
TCGA-12-5301-01	0	4	0	glioblastoma_multiforme	mut_mutation_cluster_4	C10-GBM
TCGA-13-0714-01	13	0	0	ovarian_serous_cystadenocarcinoma	mut_mutation_cluster_5
TCGA-13-0717-01	0	5	0	ovarian_serous_cystadenocarcinoma	mut_mutation_cluster_8
TCGA-13-0720-01	13	0	0	ovarian_serous_cystadenocarcinoma	mut_mutation_cluster_5	C9-OV
TCGA-13-0723-01	0	0	0	ovarian_serous_cystadenocarcinoma	mut_mutation_cluster_5
TCGA-13-0724-01	13	0	0	ovarian_serous_cystadenocarcinoma	mut_mutation_cluster_5
TCGA-13-0726-01	0	0	0	ovarian_serous_cystadenocarcinoma	mut_mutation_cluster_5
TCGA-13-0727-01	0	1	9	ovarian_serous_cystadenocarcinoma	mut_mutation_c1uster_9
TCGA-13-0730-01	13	0	1	ovarian_serous_cystadenocarcinoma	mut_mutation_cluster_5	C9-OV
TCGA-13-0751-01	13	0	2	ovarian_serous_cystadenocarcinoma	mut_mutation_cluster_5
TCGA-13-0755-01	0	5	0	ovarian_serous_cystadenocarcinoma	mut_mutation_c1uster_9
TCGA-13-0760-01	0	0	0	ovarian_serous_cystadenocarcinoma	mut_mutation_cluster_5
TCGA-13-0761-01	13	0	0	ovarian_serous_cystadenocarcinoma	mut_mutation_cluster_5
TCGA-13-0762-01	13	0	0	ovarian_serous_cystadenocarcinoma	mut_mutation_cluster_2
TCGA-13-0765-01	13	0	11	ovarian_serous_cystadenocarcinoma	mut_mutation_cluster_5
TCGA-13-0791-01	0	0	0	ovarian_serous_cystadenocarcinoma	mut_mutation_cluster_5
TCGA-13-0792-01	0	0	0	ovarian_serous_cystadenocarcinoma	mut_mutation_cluster_5
TCGA-13-0793-01	13	0	10	ovarian_serous_cystadenocarcinoma	mut_mutation_cluster_5	C9-OV
TCGA-13-0795-01	13	0	0	ovarian_serous_cystadenocarcinoma	mut_mutation_cluster_5
TCGA-13-0800-01	0	0	0	ovarian_serous_cystadenocarcinoma	mut_mutation_cluster_3	C9-OV
TCGA-13-0804-01	13	0	0	ovarian_serous_cystadenocarcinoma	mut_mutation_cluster_5	C9-OV
TCGA-13-0807-01	0	0	0	ovarian_serous_cystadenocarcinoma	mut_mutation_cluster_5
TCGA-13-0883-01	13	0	0	ovarian_serous_cystadenocarcinoma	mut_mutation_cluster_5
TCGA-13-0884-01	13	0	0	ovarian_serous_cystadenocarcinoma	mut_mutation_cluster_5	C9-OV
TCGA-13-0885-01	0	5	0	ovarian_serous_cystadenocarcinoma	mut_mutation_cluster_13
TCGA-13-0886-01	13	0	0	ovarian_serous_cystadenocarcinoma	mut_mutation_cluster_5	C9-OV
TCGA-13-0887-01	0	5	0	ovarian_serous_cystadenocarcinoma	mut_mutation_cluster_5	C9-OV
TCGA-13-0889-01	13	0	4	ovarian_serous_cystadenocarcinoma	mut_mutation_cluster_5
TCGA-13-0890-01	13	0	2	ovarian_serous_cystadenocarcinoma	mut_mutation_cluster_5	C9-OV
TCGA-13-0891-01	0	0	0	ovarian_serous_cystadenocarcinoma	mut_mutation_cluster_13	C9-OV
TCGA-13-0893-01	0	0	0	ovarian_serous_cystadenocarcinoma	mut_mutation_cluster_5	C9-OV
TCGA-13-0894-01	13	0	13	ovarian_serous_cystadenocarcinoma	mut_mutation_cluster_5	C9-OV
TCGA-13-0897-01	13	0	1	ovarian_serous_cystadenocarcinoma	mut_mutation_cluster_5	C9-OV
TCGA-13-0899-01	13	0	0	ovarian_serous_cystadenocarcinoma	mut_mutation_cluster_5	C9-OV
TCGA-13-0900-01	0	0	0	ovarian_serous_cystadenocarcinoma	mut_mutation_cluster_11
TCGA-13-0903-01	13	0	0	ovarian_serous_cystadenocarcinoma	mut_mutation_cluster_5	C9-OV
TCGA-13-0904-01	0	0	0	ovarian_serous_cystadenocarcinoma	mut_mutation_cluster_2
TCGA-13-0905-01	0	0	6	ovarian_serous_cystadenocarcinoma	mut_mutation_cluster_5
TCGA-13-0906-01	13	0	0	ovarian_serous_cystadenocarcinoma	mut_mutation_cluster_5	C9-OV
TCGA-13-0910-01	13	0	1	ovarian_serous_cystadenocarcinoma	mut_mutation_cluster_5	C9-OV
TCGA-13-0911-01	0	0	8	ovarian_serous_cystadenocarcinoma	mut_mutation_cluster_5	C9-OV
TCGA-13-0912-01	0	0	2	ovarian_serous_cystadenocarcinoma	mut_mutation_cluster_5
TCGA-13-0913-01	13	0	0	ovarian_serous_cystadenocarcinoma	mut_mutation_cluster_5	C9-OV
TCGA-13-0916-01	13	0	0	ovarian_serous_cystadenocarcinoma	mut_mutation_cluster_5	C9-OV
TCGA-13-0919-01	0	0	0	ovarian_serous_cystadenocarcinoma	mut_mutation_cluster_8
TCGA-13-0920-01	0	5	0	ovarian_serous_cystadenocarcinoma	mut_mutation_cluster_5	C9-OV
TCGA-13-0923-01	0	0	0	ovarian_serous_cystadenocarcinoma	mut_mutation_cluster_5
TCGA-13-0924-01	13	6	0	ovarian_serous_cystadenocarcinoma	mut_mutation_cluster_5	C9-OV
TCGA-13-1403-01	0	0	0	ovarian_serous_cystadenocarcinoma	mut_mutation_cluster_5	C9-OV
TCGA-13-1404-01	13	0	0	ovarian_serous_cystadenocarcinoma	mut_mutation_cluster_5	C9-OV
TCGA-13-1405-01	13	0	2	ovarian_serous_cystadenocarcinoma	mut_mutation_cluster_5	C9-OV
TCGA-13-1407-01	0	0	0	ovarian_serous_cystadenocarcinoma	mut_mutation_cluster_5
TCGA-13-1408-01	0	5	6	ovarian_serous_cystadenocarcinoma	mut_mutation_cluster_14	C9-OV
TCGA-13-1409-01	0	0	6	ovarian_serous_cystadenocarcinoma	mut_mutation_cluster_5	C9-OV
TCGA-13-1410-01	13	0	0	ovarian_serous_cystadenocarcinoma	mut_mutation_cluster_5	C9-OV
TCGA-13-1411-01	0	0	0	ovarian_serous_cystadenocarcinoma	mut_mutation_cluster_5	C9-OV
TCGA-13-1412-01	0	7	0	ovarian_serous_cystadenocarcinoma	mut_mutation_cluster_5	C9-OV
TCGA-13-1477-01	0	3	0	ovarian_serous_cystadenocarcinoma	mut_mutation_c1uster_9	C9-OV
TCGA-13-1481-01	13	0	0	ovarian_serous_cystadenocarcinoma	mut_mutation_cluster_5	C9-OV
TCGA-13-1482-01	0	0	11	ovarian_serous_cystadenocarcinoma	mut_mutation_cluster_5	C9-OV
TCGA-13-1483-01	11	0	0	ovarian_serous_cystadenocarcinoma	mut_mutation_cluster_8	C9-OV
TCGA-13-1484-01	0	0	0	ovarian_serous_cystadenocarcinoma	mut_mutation_cluster_8	C9-OV
TCGA-13-1487-01	0	0	0	ovarian_serous_cystadenocarcinoma	mut_mutation_cluster_5	C9-OV
TCGA-13-1488-01	13	0	12	ovarian_serous_cystadenocarcinoma	mut_mutation_cluster_5	C9-OV
TCGA-13-1489-01	13	0	9	ovarian_serous_cystadenocarcinoma	mut_mutation_cluster_5	C9-OV
TCGA-13-1491-01	13	0	0	ovarian_serous_cystadenocarcinoma	mut_mutation_cluster_5	C9-OV
TCGA-13-1492-01	13	0	9	ovarian_serous_cystadenocarcinoma	mut_mutation_cluster_5	C9-OV
TCGA-13-1494-01	0	0	2	ovarian_serous_cystadenocarcinoma	mut_mutation_cluster_5	C9-OV
TCGA-13-1495-01	13	0	0	ovarian_serous_cystadenocarcinoma	mut_mutation_cluster_13	C9-OV
TCGA-13-1496-01	13	0	0	ovarian_serous_cystadenocarcinoma	mut_mutation_cluster_5	C9-OV
TCGA-13-1497-01	0	5	0	ovarian_serous_cystadenocarcinoma	mut_mutation_cluster_5	C9-OV
TCGA-13-1498-01	6	0	0	ovarian_serous_cystadenocarcinoma	mut_mutation_cluster_5	C9-OV
TCGA-13-1499-01	0	0	0	ovarian_serous_cystadenocarcinoma	mut_mutation_cluster_5	C9-OV
TCGA-13-1501-01	0	0	0	ovarian_serous_cystadenocarcinoma	mut_mutation_cluster_8	C9-OV
TCGA-13-1504-01	13	0	0	ovarian_serous_cystadenocarcinoma	mut_mutation_cluster_5	C9-OV
TCGA-13-1505-01	0	0	0	ovarian_serous_cystadenocarcinoma	mut_mutation_cluster_5	C9-OV
TCGA-13-1506-01	13	0	9	ovarian_serous_cystadenocarcinoma	mut_mutation_cluster_5	C9-OV
TCGA-13-1507-01	0	0	0	ovarian_serous_cystadenocarcinoma	mut_mutation_cluster_5	C9-OV
TCGA-13-1509-01	0	0	0	ovarian_serous_cystadenocarcinoma	mut_mutation_cluster_5	C9-OV
TCGA-13-1510-01	0	0	0	ovarian_serous_cystadenocarcinoma	mut_mutation_cluster_5
TCGA-13-1512-01	0	0	5	ovarian_serous_cystadenocarcinoma	mut_mutation_cluster_5	C9-OV
TCGA-13-2060-01	13	0	0	ovarian_serous_cystadenocarcinoma	mut_mutation_cluster_5	C9-OV
TCGA-14-0740-01	0	0	0	glioblastoma_multiforme	mut_mutation_cluster_5
TCGA-14-0781-01	0	4	5	glioblastoma_multiforme	mut_mutation_c1uster_9	C10-GBM
TCGA-14-0786-01	0	1	0	glioblastoma_multiforme	mut_mutation_cluster_14
TCGA-14-0787-01	0	1	12	glioblastoma_multiforme	mut_mutation_c1uster_9	C10-GBM
TCGA-14-0789-01	11	3	0	glioblastoma_multiforme	mut_mutation_cluster_14	C10-GBM
TCGA-14-0790-01	0	4	12	glioblastoma_multiforme	mut_mutation_cluster_14	C10-GBM
TCGA-14-0813-01	5	0	0	glioblastoma_multiforme	mut_mutation_cluster_8	C10-GBM
TCGA-14-0817-01	0	7	0	glioblastoma_multiforme	mut_mutation_cluster_13	C10-GBM
TCGA-14-0862-01	8	4	5	glioblastoma_multiforme	mut_mutation_cluster_4	C10-GBM
TCGA-14-0871-01	0	0	0	glioblastoma_multiforme	mut_mutation_cluster_5	C1-LUAD-enriched
TCGA-14-1034-02	0	0	0
TCGA-14-1043-01	11	1	2	glioblastoma_multiforme	mut_mutation_c1uster_9
TCGA-14-1395-01	5	1	0	glioblastoma_multiforme	mut_mutation_cluster_14
TCGA-14-1450-01	0	1	0	glioblastoma_multiforme	mut_mutation_c1uster_9
TCGA-14-1456-01	13	0	0	glioblastoma_multiforme	mut_mutation_cluster_8
TCGA-14-1823-01	0	9	0	glioblastoma_multiforme	mut_mutation_cluster_14	C10-GBM
TCGA-14-1825-01	13	0	8	glioblastoma_multiforme	mut_mutation_cluster_5	C10-GBM
TCGA-14-1829-01	0	1	5	glioblastoma_multiforme	mut_mutation_cluster_14	C10-GBM
TCGA-14-2554-01	0	1	0	glioblastoma_multiforme	mut_mutation_cluster_14	C10-GBM
TCGA-14-3476-01	0	7	0	glioblastoma_multiforme	mut_mutation_cluster_7
TCGA-14-4157-01	13	0	0	glioblastoma_multiforme	mut_mutation_cluster_13
TCGA-15-0742-01	0	3	0	glioblastoma_multiforme	mut_mutation_cluster_7
TCGA-15-1444-01	13	0	0	glioblastoma_multiforme	mut_mutation_cluster_3	C10-GBM
TCGA-16-0846-01	0	0	0	glioblastoma_multiforme	mut_mutation_cluster_5	C10-GBM
TCGA-16-0861-01	0	5	0	glioblastoma_multiforme	mut_mutation_c1uster_9
TCGA-16-1045-01	5	5	0	glioblastoma_multiforme	mut_mutation_cluster_14	C10-GBM
TCGA-16-1048-01	0	3	0	glioblastoma_multiforme	mut_mutation_cluster_7
TCGA-17-Z000-01	0	3	0		mut_mutation_c1uster_9
TCGA-17-Z001-01	0	3	10		mut_mutation_cluster_8
TCGA-17-Z003-01	0	3	0		mut_mutation_cluster_5
TCGA-17-Z004-01	0	1	2		mut_mutation_c1uster_9
TCGA-17-Z005-01	0	5	0		mut_mutation_cluster_5
TCGA-17-Z007-01	0	5	0		mut_mutation_cluster_5
TCGA-17-Z008-01	0	3	0		mut_mutation_cluster_7
TCGA-17-Z009-01	0	1	9		mut_mutation_cluster_14
TCGA-17-Z010-01	2	3	0		mut_mutation_cluster_7
TCGA-17-Z011-01	0	1	0		mut_mutation_c1uster_9
TCGA-17-Z012-01	0	6	0		mut_mutation_cluster_5
TCGA-17-Z013-01	0	1	2		mut_mutation_c1uster_9
TCGA-17-Z014-01	2	3	0		mut_mutation_cluster_12
TCGA-17-Z015-01	2	3	0		mut_mutation_cluster_8
TCGA-17-Z016-01	2	3	0		mut_mutation_cluster_12
TCGA-17-Z017-01	0	3	0		mut_mutation_cluster_2
TCGA-17-Z018-01	2	3	0		mut_mutation_cluster_6
TCGA-17-Z020-01	0	0	0		mut_mutation_cluster_2
TCGA-17-Z021-01	0	3	0		mut_mutation_cluster_5
TCGA-17-Z022-01	2	3	0		mut_mutation_cluster_11
TCGA-17-Z023-01	2	3	0		mut_mutation_cluster_2
TCGA-17-Z025-01	2	3	0		mut_mutation_cluster_12
TCGA-17-Z026-01	2	3	0		mut_mutation_cluster_11
TCGA-17-Z027-01	13	0	11		mut_mutation_cluster_8
TCGA-17-Z028-01	2	3	0		mut_mutation_cluster_8
TCGA-17-Z030-01	2	3	0		mut_mutation_cluster_11
TCGA-17-Z031-01	2	3	0		mut_mutation_cluster_11
TCGA-17-Z032-01	0	4	0		mut_mutation_cluster_14
TCGA-17-Z033-01	0	3	0		mut_mutation_cluster_12
TCGA-17-Z035-01	0	0	0		mut_mutation_cluster_8
TCGA-17-Z036-01	0	3	0		mut_mutation_cluster_12
TCGA-17-Z037-01	0	8	0		mut_mutation_cluster_2
TCGA-17-Z038-01	0	1	2		mut_mutation_c1uster_9
TCGA-17-Z039-01	0	3	0		mut_mutation_c1uster_9
TCGA-17-Z040-01	0	1	0		mut_mutation_c1uster_9
TCGA-17-Z041-01	0	5	0		mut_mutation_c1uster_9
TCGA-17-Z042-01	2	3	0		mut_mutation_cluster_11
TCGA-17-Z043-01	0	5	0		mut_mutation_cluster_5
TCGA-17-Z044-01	13	0	0		mut_mutation_cluster_8
TCGA-17-Z045-01	2	3	0		mut_mutation_cluster_2
TCGA-17-Z046-01	2	3	0		mut_mutation_cluster_11
TCGA-17-Z047-01	13	0	0		mut_mutation_cluster_8
TCGA-17-Z048-01	0	1	2		mut_mutation_cluster_14
TCGA-17-Z049-01	2	3	0		mut_mutation_cluster_2
TCGA-17-Z050-01	0	3	0		mut_mutation_cluster_7
TCGA-17-Z051-01	0	5	0		mut_mutation_c1uster_9
TCGA-17-Z052-01	0	3	0		mut_mutation_cluster_5
TCGA-17-Z053-01	0	3	0		mut_mutation_cluster_2
TCGA-17-Z054-01	0	1	7		mut_mutation_c1uster_9
TCGA-17-Z055-01	2	3	0		mut_mutation_cluster_2
TCGA-17-Z056-01	2	3	0		mut_mutation_cluster_8
TCGA-17-Z057-01	2	0	0		mut_mutation_cluster_5
TCGA-17-Z058-01	0	3	0		mut_mutation_cluster_12
TCGA-17-Z059-01	0	3	0		mut_mutation_c1uster_9
TCGA-17-Z060-01	0	3	0		mut_mutation_cluster_12
TCGA-17-Z061-01	0	0	0		mut_mutation_cluster_13
TCGA-17-Z062-01	2	3	0		mut_mutation_cluster_11
TCGA-18-3406-01	2	0	0	lung_squamous_cell_carcinoma	mut_mutation_cluster_5	C2-Squamous-like
TCGA-18-3407-01	2	0	0	lung_squamous_cell_carcinoma	mut_mutation_cluster_2	C2-Squamous-like
TCGA-18-3408-01	0	0	0	lung_squamous_cell_carcinoma	mut_mutation_cluster_5	C2-Squamous-like
TCGA-18-3409-01	2	3	0	lung_squamous_cell_carcinoma	mut_mutation_cluster_11	C2-Squamous-like
TCGA-18-3410-01	0	5	0	lung_squamous_cell_carcinoma	mut_mutation_cluster_2	C2-Squamous-like
TCGA-18-3411-01	0	3	0	lung_squamous_cell_carcinoma	mut_mutation_cluster_13	C2-Squamous-like
TCGA-18-3412-01	0	3	0	lung_squamous_cell_carcinoma	mut_mutation_c1uster_9	C2-Squamous-like
TCGA-18-3414-01	2	3	0	lung_squamous_cell_carcinoma	mut_mutation_cluster_8	C2-Squamous-like
TCGA-18-3415-01	0	0	0	lung_squamous_cell_carcinoma	mut_mutation_cluster_5	C2-Squamous-like
TCGA-18-3416-01	2	3	0	lung_squamous_cell_carcinoma	mut_mutation_cluster_2	C2-Squamous-like
TCGA-18-3417-01	0	1	0	lung_squamous_cell_carcinoma	mut_mutation_cluster_6	C2-Squamous-like
TCGA-18-3419-01	2	0	0	lung_squamous_cell_carcinoma	mut_mutation_cluster_13	C2-Squamous-like
TCGA-18-3421-01	2	3	0	lung_squamous_cell_carcinoma	mut_mutation_cluster_13	C2-Squamous-like
TCGA-18-4083-01	0	10	0	lung_squamous_cell_carcinoma	mut_mutation_cluster_5	C2-Squamous-like
TCGA-18-4086-01	13	0	0	lung_squamous_cell_carcinoma	mut_mutation_cluster_5	C2-Squamous-like
TCGA-18-4721-01	0	7	0	lung_squamous_cell_carcinoma	mut_mutation_c1uster_9	C2-Squamous-like
TCGA-18-5592-01	0	5	0	lung_squamous_cell_carcinoma	mut_mutation_cluster_2	C2-Squamous-like
TCGA-18-5595-01	0	4	0	lung_squamous_cell_carcinoma	mut_mutation_cluster_4	C2-Squamous-like
TCGA-19-1390-01	0	0	0	glioblastoma_multiforme	mut_mutation_cluster_5	C10-GBM
TCGA-19-1790-01	0	4	0	glioblastoma_multiforme	mut_mutation_cluster_14	C10-GBM
TCGA-19-2619-01	0	1	0	glioblastoma_multiforme	mut_mutation_c1uster_9	C10-GBM
TCGA-19-2620-01	11	1	0	glioblastoma_multiforme	mut_mutation_cluster_14	C10-GBM
TCGA-19-2623-01	0	0	0	glioblastoma_multiforme	mut_mutation_cluster_8
TCGA-19-2624-01	0	5	0	glioblastoma_multiforme	mut_mutation_cluster_14	C10-GBM
TCGA-19-2625-01	13	0	0	glioblastoma_multiforme	mut_mutation_cluster_8	C10-GBM
TCGA-19-2629-01	13	0	0	glioblastoma_multiforme	mut_mutation_cluster_8	C10-GBM
TCGA-19-2631-01	0	10	0	glioblastoma_multiforme	mut_mutation_cluster_14	C10-GBM
TCGA-19-4068-01	0	1	12	glioblastoma_multiforme	mut_mutation_c1uster_9	C10-GBM
TCGA-19-5947-01	0	4	2	glioblastoma_multiforme	mut_mutation_cluster_14	C10-GBM
TCGA-19-5950-01	0	1	13	glioblastoma_multiforme	mut_mutation_c1uster_9	C10-GBM
TCGA-19-5951-01	0	3	0	glioblastoma_multiforme	mut_mutation_cluster_14	C10-GBM
TCGA-19-5952-01	0	4	8	glioblastoma_multiforme	mut_mutation_c1uster_9	C10-GBM
TCGA-19-5953-01	0	8	7	glioblastoma_multiforme	mut_mutation_c1uster_9	C10-GBM
TCGA-19-5954-01	0	9	5	glioblastoma_multiforme	mut_mutation_cluster_4	C10-GBM
TCGA-19-5955-01	0	5	5	glioblastoma_multiforme	mut_mutation_cluster_14	C10-GBM
TCGA-19-5958-01	0	5	0	glioblastoma_multiforme	mut_mutation_cluster_4	C10-GBM
TCGA-19-5959-01	0	5	0	glioblastoma_multiforme	mut_mutation_cluster_12	C10-GBM
TCGA-19-5960-01	0	5	0	glioblastoma_multiforme	mut_mutation_c1uster_10	C10-GBM
TCGA-20-0987-01	0	0	5	ovarian_serous_cystadenocarcinoma	mut_mutation_cluster_5
TCGA-20-0990-01	13	0	0	ovarian_serous_cystadenocarcinoma	mut_mutation_cluster_5
TCGA-20-0991-01	0	8	1	ovarian_serous_cystadenocarcinoma	mut_mutation_cluster_5
TCGA-21-1070-01	2	3	0	lung_squamous_cell_carcinoma	mut_mutation_c1uster_9	C2-Squamous-like
TCGA-21-1071-01	0	4	0	lung_squamous_cell_carcinoma	mut_mutation_cluster_4	C2-Squamous-like
TCGA-21-1076-01	0	3	0	lung_squamous_cell_carcinoma	mut_mutation_cluster_2	C2-Squamous-like
TCGA-21-1077-01	0	5	0	lung_squamous_cell_carcinoma	mut_mutation_cluster_12	C2-Squamous-like
TCGA-21-1078-01	0	4	0	lung_squamous_cell_carcinoma	mut_mutation_cluster_1	C8-BLCA
TCGA-21-1081-01	0	3	0	lung_squamous_cell_carcinoma	mut_mutation_c1uster_9	C2-Squamous-like
TCGA-21-5782-01	2	3	0	lung_squamous_cell_carcinoma	mut_mutation_cluster_11	C2-Squamous-like
TCGA-21-5784-01	0	3	0	lung_squamous_cell_carcinoma	mut_mutation_cluster_2	C2-Squamous-like
TCGA-21-5786-01	2	3	0	lung_squamous_cell_carcinoma	mut_mutation_cluster_2	C2-Squamous-like
TCGA-21-5787-01	2	3	0	lung_squamous_cell_carcinoma	mut_mutation_cluster_5	C1-LUAD-enriched
TCGA-22-0944-01	0	0	10	lung_squamous_cell_carcinoma	mut_mutation_cluster_13	C2-Squamous-like
TCGA-22-1002-01	2	3	0	lung_squamous_cell_carcinoma	mut_mutation_cluster_4	C2-Squamous-like
TCGA-22-1011-01	13	0	0	lung_squamous_cell_carcinoma	mut_mutation_cluster_13	C2-Squamous-like
TCGA-22-1012-01	0	0	0	lung_squamous_cell_carcinoma	mut_mutation_cluster_5	C2-Squamous-like
TCGA-22-1016-01	2	3	0	lung_squamous_cell_carcinoma	mut_mutation_cluster_13	C2-Squamous-like
TCGA-22-4591-01	0	3	0	lung_squamous_cell_carcinoma	mut_mutation_cluster_12	C2-Squamous-like
TCGA-22-4593-01	0	0	0	lung_squamous_cell_carcinoma	mut_mutation_cluster_5	C2-Squamous-like
TCGA-22-4595-01	0	3	0	lung_squamous_cell_carcinoma	mut_mutation_cluster_13	C2-Squamous-like
TCGA-22-4599-01	0	3	0	lung_squamous_cell_carcinoma	mut_mutation_cluster_5	C2-Squamous-like
TCGA-22-4601-01	0	3	0	lung_squamous_cell_carcinoma	mut_mutation_cluster_11	C2-Squamous-like
TCGA-22-4604-01	2	0	0	lung_squamous_cell_carcinoma	mut_mutation_cluster_3	C2-Squamous-like
TCGA-22-4607-01	0	0	0	lung_squamous_cell_carcinoma	mut_mutation_cluster_3	C2-Squamous-like
TCGA-22-4613-01	2	3	0	lung_squamous_cell_carcinoma	mut_mutation_cluster_3	C2-Squamous-like
TCGA-22-5471-01	0	3	0	lung_squamous_cell_carcinoma	mut_mutation_cluster_13	C2-Squamous-like
TCGA-22-5472-01	2	8	0	lung_squamous_cell_carcinoma	mut_mutation_cluster_12	C2-Squamous-like
TCGA-22-5473-01	2	3	0	lung_squamous_cell_carcinoma	mut_mutation_cluster_2	C2-Squamous-like
TCGA-22-5474-01	13	0	0	lung_squamous_cell_carcinoma	mut_mutation_cluster_5	C2-Squamous-like
TCGA-22-5477-01	0	0	0	lung_squamous_cell_carcinoma	mut_mutation_cluster_5	C2-Squamous-like
TCGA-22-5478-01	0	0	0	lung_squamous_cell_carcinoma	mut_mutation_cluster_5	C1-LUAD-enriched
TCGA-22-5480-01	0	0	0	lung_squamous_cell_carcinoma	mut_mutation_cluster_13	C2-Squamous-like
TCGA-22-5482-01	2	0	0	lung_squamous_cell_carcinoma	mut_mutation_cluster_8	C2-Squamous-like
TCGA-22-5485-01	0	3	0	lung_squamous_cell_carcinoma	mut_mutation_cluster_5	C2-Squamous-like
TCGA-22-5489-01	0	4	0	lung_squamous_cell_carcinoma	mut_mutation_cluster_2	C2-Squamous-like
TCGA-22-5491-01	2	5	0	lung_squamous_cell_carcinoma	mut_mutation_cluster_3	C2-Squamous-like
TCGA-22-5492-01	0	0	0	lung_squamous_cell_carcinoma	mut_mutation_cluster_8	C2-Squamous-like
TCGA-23-1021-01	4	0	0	ovarian_serous_cystadenocarcinoma	mut_mutation_cluster_5
TCGA-23-1022-01	0	3	0	ovarian_serous_cystadenocarcinoma	mut_mutation_cluster_5
TCGA-23-1023-01	13	0	0	ovarian_serous_cystadenocarcinoma	mut_mutation_cluster_5	C9-OV
TCGA-23-1024-01	0	0	0	ovarian_serous_cystadenocarcinoma	mut_mutation_cluster_5
TCGA-23-1026-01	13	0	2	ovarian_serous_cystadenocarcinoma	mut_mutation_cluster_5	C9-OV
TCGA-23-1027-01	11	0	0	ovarian_serous_cystadenocarcinoma	mut_mutation_cluster_5	C9-OV
TCGA-23-1028-01	11	0	0	ovarian_serous_cystadenocarcinoma	mut_mutation_cluster_5
TCGA-23-1030-01	13	0	0	ovarian_serous_cystadenocarcinoma	mut_mutation_cluster_5
TCGA-23-1031-01	13	0	0	ovarian_serous_cystadenocarcinoma	mut_mutation_cluster_5
TCGA-23-1032-01	0	0	0	ovarian_serous_cystadenocarcinoma	mut_mutation_cluster_5
TCGA-23-1110-01	0	5	0	ovarian_serous_cystadenocarcinoma	mut_mutation_cluster_5	C9-OV
TCGA-23-1116-01	13	0	0	ovarian_serous_cystadenocarcinoma	mut_mutation_cluster_8
TCGA-23-1117-01	0	0	0	ovarian_serous_cystadenocarcinoma	mut_mutation_cluster_8
TCGA-23-1118-01	0	0	0	ovarian_serous_cystadenocarcinoma	mut_mutation_cluster_5
TCGA-23-1120-01	6	0	0	ovarian_serous_cystadenocarcinoma	mut_mutation_cluster_2	C9-OV
TCGA-23-1122-01	13	5	0	ovarian_serous_cystadenocarcinoma	mut_mutation_cluster_5	C9-OV
TCGA-23-1123-01	13	0	0	ovarian_serous_cystadenocarcinoma	mut_mutation_cluster_5	C9-OV
TCGA-23-1124-01	0	0	0	ovarian_serous_cystadenocarcinoma	mut_mutation_cluster_5	C9-OV
TCGA-23-2072-01	0	0	0	ovarian_serous_cystadenocarcinoma	mut_mutation_cluster_5
TCGA-23-2077-01	13	0	0	ovarian_serous_cystadenocarcinoma	mut_mutation_cluster_8	C9-OV
TCGA-23-2078-01	13	0	0	ovarian_serous_cystadenocarcinoma	mut_mutation_cluster_5	C9-OV
TCGA-23-2079-01	0	1	8	ovarian_serous_cystadenocarcinoma	mut_mutation_c1uster_9	C9-OV
TCGA-23-2081-01	13	9	1	ovarian_serous_cystadenocarcinoma	mut_mutation_cluster_5	C9-OV
TCGA-24-0966-01	0	0	0	ovarian_serous_cystadenocarcinoma	mut_mutation_cluster_2	C9-OV
TCGA-24-0968-01	13	0	2	ovarian_serous_cystadenocarcinoma	mut_mutation_cluster_5
TCGA-24-0970-01	13	9	5	ovarian_serous_cystadenocarcinoma	mut_mutation_cluster_5	C9-OV
TCGA-24-0975-01	0	0	0	ovarian_serous_cystadenocarcinoma	mut_mutation_cluster_13	C9-OV
TCGA-24-0979-01	13	0	0	ovarian_serous_cystadenocarcinoma	mut_mutation_cluster_5	C9-OV
TCGA-24-0980-01	0	0	0	ovarian_serous_cystadenocarcinoma	mut_mutation_cluster_5	C9-OV
TCGA-24-0982-01	0	0	9	ovarian_serous_cystadenocarcinoma	mut_mutation_cluster_5	C9-OV
TCGA-24-1103-01	13	0	0	ovarian_serous_cystadenocarcinoma	mut_mutation_cluster_5	C9-OV
TCGA-24-1104-01	0	0	0	ovarian_serous_cystadenocarcinoma	mut_mutation_cluster_5	C9-OV
TCGA-24-1105-01	13	0	0	ovarian_serous_cystadenocarcinoma	mut_mutation_cluster_5	C9-OV
TCGA-24-1413-01	13	0	0	ovarian_serous_cystadenocarcinoma	mut_mutation_cluster_5	C9-OV
TCGA-24-1416-01	0	0	0	ovarian_serous_cystadenocarcinoma	mut_mutation_cluster_3	C9-OV
TCGA-24-1417-01	13	0	0	ovarian_serous_cystadenocarcinoma	mut_mutation_cluster_5	C9-OV
TCGA-24-1418-01	13	0	0	ovarian_serous_cystadenocarcinoma	mut_mutation_cluster_5	C9-OV
TCGA-24-1419-01	13	0	2	ovarian_serous_cystadenocarcinoma	mut_mutation_cluster_5	C9-OV
TCGA-24-1422-01	13	0	0	ovarian_serous_cystadenocarcinoma	mut_mutation_cluster_5	C9-OV
TCGA-24-1423-01	0	5	0	ovarian_serous_cystadenocarcinoma	mut_mutation_cluster_5	C9-OV
TCGA-24-1424-01	13	0	0	ovarian_serous_cystadenocarcinoma	mut_mutation_cluster_5	C9-OV
TCGA-24-1425-01	0	0	10	ovarian_serous_cystadenocarcinoma	mut_mutation_cluster_5
TCGA-24-1426-01	13	0	0	ovarian_serous_cystadenocarcinoma	mut_mutation_cluster_5
TCGA-24-1427-01	0	0	0	ovarian_serous_cystadenocarcinoma	mut_mutation_cluster_5	C9-OV
TCGA-24-1428-01	13	0	0	ovarian_serous_cystadenocarcinoma	mut_mutation_cluster_5	C9-OV
TCGA-24-1431-01	0	0	4	ovarian_serous_cystadenocarcinoma	mut_mutation_cluster_5	C9-OV
TCGA-24-1434-01	13	5	0	ovarian_serous_cystadenocarcinoma	mut_mutation_cluster_5	C9-OV
TCGA-24-1435-01	0	0	0	ovarian_serous_cystadenocarcinoma	mut_mutation_cluster_2	C9-OV
TCGA-24-1436-01	13	0	0	ovarian_serous_cystadenocarcinoma	mut_mutation_cluster_5	C9-OV
TCGA-24-1463-01	13	0	0	ovarian_serous_cystadenocarcinoma	mut_mutation_cluster_2	C9-OV
TCGA-24-1464-01	0	0	2	ovarian_serous_cystadenocarcinoma	mut_mutation_cluster_5	C9-OV
TCGA-24-1466-01	0	0	0	ovarian_serous_cystadenocarcinoma	mut_mutation_cluster_5	C9-OV
TCGA-24-1469-01	0	0	0	ovarian_serous_cystadenocarcinoma	mut_mutation_cluster_13	C9-OV
TCGA-24-1470-01	13	0	0	ovarian_serous_cystadenocarcinoma	mut_mutation_cluster_5	C9-OV
TCGA-24-1471-01	13	0	4	ovarian_serous_cystadenocarcinoma	mut_mutation_cluster_13	C9-OV
TCGA-24-1474-01	0	0	2	ovarian_serous_cystadenocarcinoma	mut_mutation_cluster_5	C9-OV
TCGA-24-1544-01	0	1	0	ovarian_serous_cystadenocarcinoma	mut_mutation_c1uster_9	C9-OV
TCGA-24-1545-01	13	0	0	ovarian_serous_cystadenocarcinoma	mut_mutation_cluster_5	C9-OV
TCGA-24-1548-01	13	8	0	ovarian_serous_cystadenocarcinoma	mut_mutation_cluster_5	C9-OV
TCGA-24-1549-01	13	0	0	ovarian_serous_cystadenocarcinoma	mut_mutation_cluster_5	C9-OV
TCGA-24-1551-01	0	0	2	ovarian_serous_cystadenocarcinoma	mut_mutation_cluster_5	C9-OV
TCGA-24-1552-01	0	0	0	ovarian_serous_cystadenocarcinoma	mut_mutation_cluster_5	C9-OV
TCGA-24-1553-01	0	0	13	ovarian_serous_cystadenocarcinoma	mut_mutation_cluster_5	C9-OV
TCGA-24-1555-01	13	0	0	ovarian_serous_cystadenocarcinoma	mut_mutation_cluster_5	C9-OV
TCGA-24-1556-01	13	0	0	ovarian_serous_cystadenocarcinoma	mut_mutation_cluster_5	C9-OV
TCGA-24-1557-01	13	0	0	ovarian_serous_cystadenocarcinoma	mut_mutation_cluster_5	C9-OV
TCGA-24-1558-01	13	0	0	ovarian_serous_cystadenocarcinoma	mut_mutation_cluster_2	C9-OV
TCGA-24-1560-01	13	0	2	ovarian_serous_cystadenocarcinoma	mut_mutation_cluster_5	C9-OV
TCGA-24-1562-01	13	0	0	ovarian_serous_cystadenocarcinoma	mut_mutation_cluster_5	C9-OV
TCGA-24-1563-01	0	0	0	ovarian_serous_cystadenocarcinoma	mut_mutation_cluster_5	C9-OV
TCGA-24-1564-01	13	0	0	ovarian_serous_cystadenocarcinoma	mut_mutation_cluster_5	C9-OV
TCGA-24-1565-01	0	3	0	ovarian_serous_cystadenocarcinoma	mut_mutation_c1uster_9	C9-OV
TCGA-24-1567-01	0	0	0	ovarian_serous_cystadenocarcinoma	mut_mutation_cluster_5	C9-OV
TCGA-24-1603-01	13	0	0	ovarian_serous_cystadenocarcinoma	mut_mutation_cluster_5	C9-OV
TCGA-24-1604-01	13	0	0	ovarian_serous_cystadenocarcinoma	mut_mutation_cluster_5	C9-OV
TCGA-24-1614-01	13	0	0	ovarian_serous_cystadenocarcinoma	mut_mutation_cluster_5	C9-OV
TCGA-24-1616-01	13	0	12	ovarian_serous_cystadenocarcinoma	mut_mutation_cluster_5	C9-OV
TCGA-24-2019-01	0	0	9	ovarian_serous_cystadenocarcinoma	mut_mutation_cluster_5	C9-OV
TCGA-24-2024-01	0	0	0	ovarian_serous_cystadenocarcinoma	mut_mutation_cluster_5	C9-OV
TCGA-24-2030-01	0	0	0	ovarian_serous_cystadenocarcinoma	mut_mutation_cluster_13	C9-OV
TCGA-24-2035-01	0	0	5	ovarian_serous_cystadenocarcinoma	mut_mutation_cluster_5	C9-OV
TCGA-24-2038-01	0	1	2	ovarian_serous_cystadenocarcinoma	mut_mutation_cluster_12	C9-OV
TCGA-24-2254-01	13	0	0	ovarian_serous_cystadenocarcinoma	mut_mutation_cluster_2	C9-OV
TCGA-24-2260-01	13	0	1	ovarian_serous_cystadenocarcinoma	mut_mutation_cluster_5	C9-OV
TCGA-24-2261-01	0	0	10	ovarian_serous_cystadenocarcinoma	mut_mutation_cluster_5	C9-OV
TCGA-24-2262-01	13	0	0	ovarian_serous_cystadenocarcinoma	mut_mutation_cluster_5	C9-OV
TCGA-24-2267-01	13	0	0	ovarian_serous_cystadenocarcinoma	mut_mutation_cluster_5	C9-OV
TCGA-24-2271-01	13	0	0	ovarian_serous_cystadenocarcinoma	mut_mutation_cluster_5	C9-OV
TCGA-24-2280-01	0	11	0	ovarian_serous_cystadenocarcinoma	mut_mutation_cluster_5
TCGA-24-2281-01	0	0	8	ovarian_serous_cystadenocarcinoma	mut_mutation_cluster_5	C9-OV
TCGA-24-2288-01	0	0	0	ovarian_serous_cystadenocarcinoma	mut_mutation_cluster_8	C9-OV
TCGA-24-2289-01	0	0	0	ovarian_serous_cystadenocarcinoma	mut_mutation_cluster_8	C9-OV
TCGA-24-2290-01	13	0	0	ovarian_serous_cystadenocarcinoma	mut_mutation_cluster_5	C9-OV
TCGA-24-2293-01	0	5	0	ovarian_serous_cystadenocarcinoma	mut_mutation_c1uster_9	C9-OV
TCGA-24-2298-01	13	0	0	ovarian_serous_cystadenocarcinoma	mut_mutation_cluster_5	C9-OV
TCGA-25-1313-01	0	0	0	ovarian_serous_cystadenocarcinoma	mut_mutation_cluster_13	C9-OV
TCGA-25-1315-01	0	0	9	ovarian_serous_cystadenocarcinoma	mut_mutation_cluster_5	C9-OV
TCGA-25-1316-01	0	12	0	ovarian_serous_cystadenocarcinoma	mut_mutation_cluster_12	C9-OV
TCGA-25-1317-01	13	0	7	ovarian_serous_cystadenocarcinoma	mut_mutation_cluster_5	C9-OV
TCGA-25-1318-01	0	0	9	ovarian_serous_cystadenocarcinoma	mut_mutation_cluster_5	C9-OV
TCGA-25-1319-01	13	0	0	ovarian_serous_cystadenocarcinoma	mut_mutation_cluster_5	C9-OV
TCGA-25-1320-01	13	0	0	ovarian_serous_cystadenocarcinoma	mut_mutation_cluster_5	C9-OV
TCGA-25-1321-01	0	0	11	ovarian_serous_cystadenocarcinoma	mut_mutation_cluster_5	C9-OV
TCGA-25-1322-01	0	0	5	ovarian_serous_cystadenocarcinoma	mut_mutation_cluster_5	C9-OV
TCGA-25-1324-01	13	6	0	ovarian_serous_cystadenocarcinoma	mut_mutation_cluster_11
TCGA-25-1326-01	0	5	0	ovarian_serous_cystadenocarcinoma	mut_mutation_cluster_5	C9-OV
TCGA-25-1328-01	0	1	1	ovarian_serous_cystadenocarcinoma	mut_mutation_c1uster_9	C9-OV
TCGA-25-1329-01	0	0	0	ovarian_serous_cystadenocarcinoma	mut_mutation_cluster_5	C9-OV
TCGA-25-1623-01	13	0	0	ovarian_serous_cystadenocarcinoma	mut_mutation_cluster_5	C9-OV
TCGA-25-1625-01	13	0	0	ovarian_serous_cystadenocarcinoma	mut_mutation_cluster_5	C9-OV
TCGA-25-1626-01	13	0	2	ovarian_serous_cystadenocarcinoma	mut_mutation_cluster_5	C9-OV
TCGA-25-1627-01	13	0	0	ovarian_serous_cystadenocarcinoma	mut_mutation_cluster_5	C9-OV
TCGA-25-1628-01	13	0	2	ovarian_serous_cystadenocarcinoma	mut_mutation_cluster_5	C9-OV
TCGA-25-1630-01	13	0	1	ovarian_serous_cystadenocarcinoma	mut_mutation_cluster_5	C9-OV
TCGA-25-1631-01	13	0	0	ovarian_serous_cystadenocarcinoma	mut_mutation_cluster_5	C9-OV
TCGA-25-1632-01	0	0	2	ovarian_serous_cystadenocarcinoma	mut_mutation_cluster_8	C9-OV
TCGA-25-1633-01	0	0	0	ovarian_serous_cystadenocarcinoma	mut_mutation_cluster_5	C9-OV
TCGA-25-1634-01	13	0	0	ovarian_serous_cystadenocarcinoma	mut_mutation_cluster_5	C9-OV
TCGA-25-1635-01	0	0	0	ovarian_serous_cystadenocarcinoma	mut_mutation_cluster_5	C9-OV
TCGA-25-2042-01	0	5	2	ovarian_serous_cystadenocarcinoma	mut_mutation_c1uster_9	C9-OV
TCGA-25-2391-01	0	0	0	ovarian_serous_cystadenocarcinoma	mut_mutation_cluster_5	C9-OV
TCGA-25-2392-01	0	0	0	ovarian_serous_cystadenocarcinoma	mut_mutation_cluster_2	C9-OV
TCGA-25-2393-01	0	0	0	ovarian_serous_cystadenocarcinoma	mut_mutation_cluster_5	C9-OV
TCGA-25-2396-01	13	0	0	ovarian_serous_cystadenocarcinoma	mut_mutation_cluster_5	C9-OV
TCGA-25-2398-01	13	0	0	ovarian_serous_cystadenocarcinoma	mut_mutation_cluster_5	C9-OV
TCGA-25-2399-01	0	9	0	ovarian_serous_cystadenocarcinoma	mut_mutation_cluster_5	C9-OV
TCGA-25-2400-01	13	0	0	ovarian_serous_cystadenocarcinoma	mut_mutation_cluster_5	C9-OV
TCGA-25-2401-01	13	0	0	ovarian_serous_cystadenocarcinoma	mut_mutation_cluster_5	C9-OV
TCGA-25-2404-01	13	5	0	ovarian_serous_cystadenocarcinoma	mut_mutation_cluster_5	C9-OV
TCGA-25-2408-01	0	1	2	ovarian_serous_cystadenocarcinoma	mut_mutation_c1uster_9	C9-OV
TCGA-25-2409-01	13	0	12	ovarian_serous_cystadenocarcinoma	mut_mutation_cluster_5	C9-OV
TCGA-26-1439-01	0	9	5	glioblastoma_multiforme	mut_mutation_cluster_14
TCGA-26-1442-01	0	0	0	glioblastoma_multiforme	mut_mutation_cluster_5	C10-GBM
TCGA-26-5132-01	0	1	0	glioblastoma_multiforme	mut_mutation_c1uster_9	C10-GBM
TCGA-26-5133-01	11	0	0	glioblastoma_multiforme	mut_mutation_cluster_13	C10-GBM
TCGA-26-5134-01	0	1	12	glioblastoma_multiforme	mut_mutation_c1uster_9	C10-GBM
TCGA-26-5135-01	0	1	0	glioblastoma_multiforme	mut_mutation_c1uster_9	C10-GBM
TCGA-26-5136-01	0	0	0	glioblastoma_multiforme	mut_mutation_cluster_3	C10-GBM
TCGA-26-5139-01	0	3	11	glioblastoma_multiforme	mut_mutation_cluster_14	C10-GBM
TCGA-26-6173-01	0	7	4	glioblastoma_multiforme	mut_mutation_cluster_12	C10-GBM
TCGA-26-6174-01	0	10	0	glioblastoma_multiforme	mut_mutation_cluster_4	C10-GBM
TCGA-27-1830-01	0	5	0	glioblastoma_multiforme	mut_mutation_cluster_5	C10-GBM
TCGA-27-1831-01	0	8	1	glioblastoma_multiforme	mut_mutation_cluster_7	C10-GBM
TCGA-27-1832-01	0	1	0	glioblastoma_multiforme	mut_mutation_c1uster_9	C10-GBM
TCGA-27-1833-01	0	1	0	glioblastoma_multiforme	mut_mutation_c1uster_9	C10-GBM
TCGA-27-1834-01	0	7	4	glioblastoma_multiforme	mut_mutation_c1uster_9	C10-GBM
TCGA-27-1835-01	13	0	0	glioblastoma_multiforme	mut_mutation_cluster_5	C10-GBM
TCGA-27-1836-01	13	0	0	glioblastoma_multiforme	mut_mutation_cluster_5	C10-GBM
TCGA-27-1837-01	0	1	8	glioblastoma_multiforme	mut_mutation_cluster_12	C10-GBM
TCGA-27-1838-01	0	4	0	glioblastoma_multiforme	mut_mutation_cluster_11
TCGA-27-2518-01	0	1	6	glioblastoma_multiforme	mut_mutation_c1uster_9	C10-GBM
TCGA-27-2519-01	13	0	0	glioblastoma_multiforme	mut_mutation_cluster_5	C10-GBM
TCGA-27-2521-01	13	0	0	glioblastoma_multiforme	mut_mutation_cluster_5	C10-GBM
TCGA-27-2523-01	0	9	4	glioblastoma_multiforme	mut_mutation_c1uster_9	C10-GBM
TCGA-27-2524-01	0	4	5	glioblastoma_multiforme	mut_mutation_c1uster_9	C10-GBM
TCGA-27-2526-01	0	7	9	glioblastoma_multiforme	mut_mutation_c1uster_9	C10-GBM
TCGA-27-2527-01	0	5	0	glioblastoma_multiforme	mut_mutation_cluster_4
TCGA-27-2528-01	0	1	0	glioblastoma_multiforme	mut_mutation_cluster_14	C10-GBM
TCGA-28-1747-01	0	1	9	glioblastoma_multiforme	mut_mutation_cluster_14	C10-GBM
TCGA-28-1753-01	0	5	0	glioblastoma_multiforme	mut_mutation_cluster_5	C10-GBM
TCGA-28-2499-01	0	12	2	glioblastoma_multiforme	mut_mutation_c1uster_9
TCGA-28-2501-01	0	5	5	glioblastoma_multiforme	mut_mutation_c1uster_9	C10-GBM
TCGA-28-2502-01	5	7	6	glioblastoma_multiforme	mut_mutation_c1uster_9
TCGA-28-2509-01	13	0	0	glioblastoma_multiforme	mut_mutation_cluster_5	C10-GBM
TCGA-28-2510-01	0	7	7	glioblastoma_multiforme	mut_mutation_c1uster_9	C10-GBM
TCGA-28-2513-01	0	5	0	glioblastoma_multiforme	mut_mutation_cluster_4	C10-GBM
TCGA-28-2514-01	0	1	0	glioblastoma_multiforme	mut_mutation_c1uster_9	C10-GBM
TCGA-28-5204-01	0	9	5	glioblastoma_multiforme	mut_mutation_c1uster_9	C10-GBM
TCGA-28-5207-01	0	0	0	glioblastoma_multiforme	mut_mutation_cluster_8	C10-GBM
TCGA-28-5208-01	0	1	4	glioblastoma_multiforme	mut_mutation_c1uster_9	C10-GBM
TCGA-28-5209-01	0	5	0	glioblastoma_multiforme	mut_mutation_cluster_14	C10-GBM
TCGA-28-5211-01	0	7	0	glioblastoma_multiforme	mut_mutation_c1uster_9
TCGA-28-5213-01	0	3	5	glioblastoma_multiforme	mut_mutation_cluster_14	C10-GBM
TCGA-28-5214-01	0	7	8	glioblastoma_multiforme	mut_mutation_c1uster_9	C10-GBM
TCGA-28-5215-01	0	10	9	glioblastoma_multiforme	mut_mutation_c1uster_9	C10-GBM
TCGA-28-5216-01	5	9	0	glioblastoma_multiforme	mut_mutation_cluster_5	C10-GBM
TCGA-28-5218-01	0	9	7	glioblastoma_multiforme	mut_mutation_c1uster_9	C10-GBM
TCGA-28-5219-01	0	0	0	glioblastoma_multiforme	mut_mutation_cluster_11
TCGA-28-5220-01	0	1	2	glioblastoma_multiforme	mut_mutation_cluster_12	C10-GBM
TCGA-28-6450-01	0	7	0	glioblastoma_multiforme	mut_mutation_cluster_4
TCGA-29-2427-01	0	0	0	ovarian_serous_cystadenocarcinoma	mut_mutation_cluster_5	C9-OV
TCGA-30-1853-01	0	0	0	ovarian_serous_cystadenocarcinoma	mut_mutation_cluster_5
TCGA-30-1862-01	0	0	8	ovarian_serous_cystadenocarcinoma	mut_mutation_cluster_5	C9-OV
TCGA-30-1891-01	0	9	0	ovarian_serous_cystadenocarcinoma	mut_mutation_cluster_5	C9-OV
TCGA-31-1950-01	13	0	0	ovarian_serous_cystadenocarcinoma	mut_mutation_cluster_5	C9-OV
TCGA-31-1953-01	0	0	0	ovarian_serous_cystadenocarcinoma	mut_mutation_cluster_5	C9-OV
TCGA-31-1959-01	13	0	0	ovarian_serous_cystadenocarcinoma	mut_mutation_cluster_5
TCGA-32-1970-01	0	5	0	glioblastoma_multiforme	mut_mutation_cluster_8	C10-GBM
TCGA-32-1977-01	0	8	0	glioblastoma_multiforme	mut_mutation_cluster_14
TCGA-32-1979-01	0	4	0	glioblastoma_multiforme	mut_mutation_cluster_14
TCGA-32-1980-01	0	8	5	glioblastoma_multiforme	mut_mutation_c1uster_9	C5-KIRC
TCGA-32-1982-01	0	5	0	glioblastoma_multiforme	mut_mutation_cluster_14	C10-GBM
TCGA-32-1986-01	0	10	0	glioblastoma_multiforme	mut_mutation_c1uster_9	C10-GBM
TCGA-32-1991-01	5	4	11	glioblastoma_multiforme	mut_mutation_cluster_14	C10-GBM
TCGA-32-2491-01	0	5	0	glioblastoma_multiforme	mut_mutation_cluster_8
TCGA-32-2494-01	0	1	0	glioblastoma_multiforme	mut_mutation_c1uster_9
TCGA-32-2495-01	5	4	0	glioblastoma_multiforme	mut_mutation_cluster_14
TCGA-32-2498-01	0	1	0	glioblastoma_multiforme
TCGA-32-2615-01	0	1	2	glioblastoma_multiforme	mut_mutation_c1uster_9	C10-GBM
TCGA-32-2632-01	0	7	0	glioblastoma_multiforme	mut_mutation_cluster_7	C10-GBM
TCGA-32-2634-01	13	0	0	glioblastoma_multiforme	mut_mutation_cluster_3	C10-GBM
TCGA-32-2638-01	0	10	2	glioblastoma_multiforme	mut_mutation_c1uster_9	C10-GBM
TCGA-32-4208-01	0	0	0	glioblastoma_multiforme	mut_mutation_cluster_5
TCGA-32-4209-01	0	1	2	glioblastoma_multiforme	mut_mutation_c1uster_9
TCGA-32-4210-01	0	5	0	glioblastoma_multiforme	mut_mutation_cluster_5	C10-GBM
TCGA-32-4211-01	0	5	0	glioblastoma_multiforme	mut_mutation_c1uster_9	C10-GBM
TCGA-32-4213-01	5	5	0	glioblastoma_multiforme	mut_mutation_c1uster_9	C10-GBM
TCGA-32-4719-01	0	5	12	glioblastoma_multiforme	mut_mutation_c1uster_9
TCGA-32-5222-01	0	8	0	glioblastoma_multiforme	mut_mutation_c1uster_9	C10-GBM
TCGA-33-4532-01	2	3	0	lung_squamous_cell_carcinoma	mut_mutation_cluster_8	C2-Squamous-like
TCGA-33-4533-01	0	0	0	lung_squamous_cell_carcinoma	mut_mutation_cluster_5	C10-GBM
TCGA-33-4538-01	0	0	0	lung_squamous_cell_carcinoma	mut_mutation_cluster_2	C2-Squamous-like
TCGA-33-4547-01	0	3	0	lung_squamous_cell_carcinoma	mut_mutation_cluster_3	C2-Squamous-like
TCGA-33-4566-01	2	3	0	lung_squamous_cell_carcinoma	mut_mutation_cluster_11	C1-LUAD-enriched
TCGA-33-4582-01	0	0	0	lung_squamous_cell_carcinoma	mut_mutation_cluster_13	C2-Squamous-like
TCGA-33-4583-01	2	3	0	lung_squamous_cell_carcinoma	mut_mutation_cluster_2	C2-Squamous-like
TCGA-33-4586-01	0	3	0	lung_squamous_cell_carcinoma	mut_mutation_cluster_5	C2-Squamous-like
TCGA-33-6737-01	2	8	0	lung_squamous_cell_carcinoma	mut_mutation_cluster_13	C1-LUAD-enriched
TCGA-34-2596-01	0	0	0	lung_squamous_cell_carcinoma	mut_mutation_cluster_5	C2-Squamous-like
TCGA-34-2600-01	2	3	0	lung_squamous_cell_carcinoma	mut_mutation_cluster_8	C2-Squamous-like
TCGA-34-2608-01	0	3	0	lung_squamous_cell_carcinoma	mut_mutation_cluster_5	C2-Squamous-like
TCGA-34-5231-01	2	3	0	lung_squamous_cell_carcinoma	mut_mutation_cluster_12	C2-Squamous-like
TCGA-34-5232-01	0	5	0	lung_squamous_cell_carcinoma	mut_mutation_cluster_3	C2-Squamous-like
TCGA-34-5234-01	0	3	0	lung_squamous_cell_carcinoma	mut_mutation_cluster_14	C1-LUAD-enriched
TCGA-34-5236-01	2	5	0	lung_squamous_cell_carcinoma	mut_mutation_cluster_5	C2-Squamous-like
TCGA-34-5239-01	0	5	0	lung_squamous_cell_carcinoma	mut_mutation_cluster_8	C2-Squamous-like
TCGA-34-5240-01	0	8	0	lung_squamous_cell_carcinoma	mut_mutation_cluster_3	C2-Squamous-like
TCGA-34-5241-01	0	1	0	lung_squamous_cell_carcinoma	mut_mutation_c1uster_9	C2-Squamous-like
TCGA-34-5927-01	0	3	0	lung_squamous_cell_carcinoma	mut_mutation_cluster_2	C2-Squamous-like
TCGA-34-5928-01	2	5	0	lung_squamous_cell_carcinoma	mut_mutation_cluster_2	C2-Squamous-like
TCGA-34-5929-01	0	5	0	lung_squamous_cell_carcinoma	mut_mutation_cluster_5	C2-Squamous-like
TCGA-35-3615-01	0	5	0	lung_adenocarcinoma	mut_mutation_cluster_12	C1-LUAD-enriched
TCGA-35-3621-01	2	5	0	lung_adenocarcinoma
TCGA-35-4122-01	2	3	0	lung_adenocarcinoma	mut_mutation_cluster_5	C1-LUAD-enriched
TCGA-35-4123-01	0	9	0	lung_adenocarcinoma	mut_mutation_cluster_3	C1-LUAD-enriched
TCGA-35-5375-01	2	3	0	lung_adenocarcinoma	mut_mutation_cluster_11	C2-Squamous-like
TCGA-36-1568-01	13	0	0	ovarian_serous_cystadenocarcinoma	mut_mutation_cluster_5	C9-OV
TCGA-36-1569-01	0	0	0	ovarian_serous_cystadenocarcinoma	mut_mutation_cluster_5	C9-OV
TCGA-36-1570-01	0	0	10	ovarian_serous_cystadenocarcinoma	mut_mutation_cluster_5	C9-OV
TCGA-36-1571-01	13	0	0	ovarian_serous_cystadenocarcinoma	mut_mutation_cluster_5	C9-OV
TCGA-36-1574-01	13	0	0	ovarian_serous_cystadenocarcinoma	mut_mutation_cluster_5	C9-OV
TCGA-36-1575-01	13	0	0	ovarian_serous_cystadenocarcinoma	mut_mutation_cluster_5	C9-OV
TCGA-36-1576-01	13	0	0	ovarian_serous_cystadenocarcinoma	mut_mutation_cluster_5	C9-OV
TCGA-36-1577-01	0	0	0	ovarian_serous_cystadenocarcinoma	mut_mutation_cluster_5	C9-OV
TCGA-36-1578-01	13	0	0	ovarian_serous_cystadenocarcinoma	mut_mutation_cluster_5	C9-OV
TCGA-36-1580-01	13	0	12	ovarian_serous_cystadenocarcinoma	mut_mutation_cluster_5	C9-OV
TCGA-37-3783-01	2	3	0	lung_squamous_cell_carcinoma	mut_mutation_cluster_3	C2-Squamous-like
TCGA-37-3789-01	2	0	0	lung_squamous_cell_carcinoma	mut_mutation_cluster_13	C2-Squamous-like
TCGA-37-4133-01	0	0	0	lung_squamous_cell_carcinoma	mut_mutation_cluster_5	C2-Squamous-like
TCGA-37-4135-01	0	0	0	lung_squamous_cell_carcinoma	mut_mutation_cluster_2	C1-LUAD-enriched
TCGA-37-4141-01	0	12	0	lung_squamous_cell_carcinoma	mut_mutation_cluster_2	C1-LUAD-enriched
TCGA-37-5819-01	2	3	0	lung_squamous_cell_carcinoma	mut_mutation_cluster_2	C1-LUAD-enriched
TCGA-38-4625-01	2	3	0	lung_adenocarcinoma	mut_mutation_cluster_13	C1-LUAD-enriched
TCGA-38-4626-01	2	3	0	lung_adenocarcinoma	mut_mutation_cluster_12	C1-LUAD-enriched
TCGA-38-4627-01	0	1	0	lung_adenocarcinoma	mut_mutation_cluster_14	C1-LUAD-enriched
TCGA-38-4628-01	0	6	0	lung_adenocarcinoma	mut_mutation_cluster_14	C1-LUAD-enriched
TCGA-38-4629-01	0	0	0	lung_adenocarcinoma	mut_mutation_cluster_11	C1-LUAD-enriched
TCGA-38-4630-01	13	0	0	lung_adenocarcinoma	mut_mutation_cluster_5	C6-UCEC
TCGA-38-4631-01	2	3	0	lung_adenocarcinoma	mut_mutation_cluster_5	C1-LUAD-enriched
TCGA-38-4632-01	2	3	0	lung_adenocarcinoma	mut_mutation_cluster_11	C1-LUAD-enriched
TCGA-38-6178-01	0	0	0	lung_adenocarcinoma	mut_mutation_cluster_8	C1-LUAD-enriched
TCGA-39-5016-01	0	8	0	lung_squamous_cell_carcinoma	mut_mutation_cluster_13	C2-Squamous-like
TCGA-39-5019-01	0	5	0	lung_squamous_cell_carcinoma	mut_mutation_cluster_5	C2-Squamous-like
TCGA-39-5021-01	0	0	0	lung_squamous_cell_carcinoma	mut_mutation_cluster_5	C2-Squamous-like
TCGA-39-5022-01	2	3	0	lung_squamous_cell_carcinoma	mut_mutation_cluster_12	C2-Squamous-like
TCGA-39-5024-01	0	0	0	lung_squamous_cell_carcinoma	mut_mutation_cluster_5	C2-Squamous-like
TCGA-39-5027-01	2	0	0	lung_squamous_cell_carcinoma	mut_mutation_cluster_5	C2-Squamous-like
TCGA-39-5028-01	0	0	0	lung_squamous_cell_carcinoma	mut_mutation_cluster_13	C2-Squamous-like
TCGA-39-5029-01	0	5	0	lung_squamous_cell_carcinoma	mut_mutation_cluster_5	C2-Squamous-like
TCGA-39-5030-01	0	1	0	lung_squamous_cell_carcinoma	mut_mutation_cluster_14	C2-Squamous-like
TCGA-39-5031-01	2	0	0	lung_squamous_cell_carcinoma	mut_mutation_cluster_2	C2-Squamous-like
TCGA-39-5035-01	0	5	0	lung_squamous_cell_carcinoma	mut_mutation_cluster_5	C2-Squamous-like
TCGA-39-5036-01	2	3	0	lung_squamous_cell_carcinoma	mut_mutation_cluster_5	C2-Squamous-like
TCGA-39-5037-01	0	5	0	lung_squamous_cell_carcinoma	mut_mutation_cluster_5	C2-Squamous-like
TCGA-39-5039-01	0	3	0	lung_squamous_cell_carcinoma	mut_mutation_c1uster_9	C2-Squamous-like
TCGA-41-2571-01	5	4	0	glioblastoma_multiforme	mut_mutation_cluster_4	C10-GBM
TCGA-41-2572-01	0	5	0	glioblastoma_multiforme	mut_mutation_cluster_14	C10-GBM
TCGA-41-2573-01	0	1	1	glioblastoma_multiforme	mut_mutation_cluster_14	C10-GBM
TCGA-41-2575-01	0	0	0	glioblastoma_multiforme	mut_mutation_cluster_5	C10-GBM
TCGA-41-3392-01	0	5	0	glioblastoma_multiforme	mut_mutation_c1uster_9	C10-GBM
TCGA-41-3393-01	0	1	0	glioblastoma_multiforme	mut_mutation_c1uster_9	C10-GBM
TCGA-41-3915-01	5	10	2	glioblastoma_multiforme	mut_mutation_cluster_4	C10-GBM
TCGA-41-4097-01	5	5	0	glioblastoma_multiforme	mut_mutation_c1uster_9	C10-GBM
TCGA-41-5651-01	0	0	0	glioblastoma_multiforme	mut_mutation_cluster_3	C10-GBM
TCGA-41-6646-01	0	1	2	glioblastoma_multiforme	mut_mutation_c1uster_9	C10-GBM
TCGA-43-2578-01	2	3	0	lung_squamous_cell_carcinoma	mut_mutation_cluster_4	C1-LUAD-enriched
TCGA-43-3394-01	0	0	0	lung_squamous_cell_carcinoma	mut_mutation_cluster_5	C2-Squamous-like
TCGA-43-3920-01	0	3	0	lung_squamous_cell_carcinoma	mut_mutation_cluster_5	C2-Squamous-like
TCGA-43-5668-01	2	3	0	lung_squamous_cell_carcinoma	mut_mutation_cluster_11	C1-LUAD-enriched
TCGA-43-6143-01	2	3	0	lung_squamous_cell_carcinoma	mut_mutation_cluster_2	C1-LUAD-enriched
TCGA-43-6647-01	0	3	0	lung_squamous_cell_carcinoma	mut_mutation_c1uster_10	C2-Squamous-like
TCGA-43-6770-01	0	5	0	lung_squamous_cell_carcinoma	mut_mutation_cluster_2	C2-Squamous-like
TCGA-43-6771-01	0	3	0	lung_squamous_cell_carcinoma	mut_mutation_c1uster_9	C2-Squamous-like
TCGA-44-2655-01	0	6	0	lung_adenocarcinoma	mut_mutation_c1uster_9	C1-LUAD-enriched
TCGA-44-2656-01	2	3	0	lung_adenocarcinoma	mut_mutation_cluster_11	C1-LUAD-enriched
TCGA-44-2657-01	2	3	0	lung_adenocarcinoma	mut_mutation_c1uster_10	C1-LUAD-enriched
TCGA-44-2659-01	0	3	0	lung_adenocarcinoma	mut_mutation_cluster_5
TCGA-44-2661-01	0	1	1	lung_adenocarcinoma	mut_mutation_cluster_14	C1-LUAD-enriched
TCGA-44-2662-01	0	0	0	lung_adenocarcinoma	mut_mutation_cluster_2	C1-LUAD-enriched
TCGA-44-2665-01	0	1	0	lung_adenocarcinoma	mut_mutation_c1uster_9	C1-LUAD-enriched
TCGA-44-2666-01	13	0	0	lung_adenocarcinoma	mut_mutation_cluster_5	C1-LUAD-enriched
TCGA-44-2668-01	2	3	10	lung_adenocarcinoma	mut_mutation_cluster_2	C1-LUAD-enriched
TCGA-44-3396-01	6	0	0	lung_adenocarcinoma	mut_mutation_cluster_5	C1-LUAD-enriched
TCGA-44-3398-01	0	3	0	lung_adenocarcinoma	mut_mutation_c1uster_9	C1-LUAD-enriched
TCGA-44-3918-01	2	3	0	lung_adenocarcinoma	mut_mutation_cluster_11	C1-LUAD-enriched
TCGA-44-3919-01	0	1	0	lung_adenocarcinoma	mut_mutation_c1uster_9	C1-LUAD-enriched
TCGA-44-4112-01	2	3	0	lung_adenocarcinoma	mut_mutation_cluster_12	C1-LUAD-enriched
TCGA-44-5643-01	0	5	0	lung_adenocarcinoma	mut_mutation_cluster_3	C2-Squamous-like
TCGA-44-5645-01	13	0	0	lung_adenocarcinoma	mut_mutation_cluster_3	C1-LUAD-enriched
TCGA-44-6144-01	0	3	0	lung_adenocarcinoma	mut_mutation_cluster_2	C1-LUAD-enriched
TCGA-44-6145-01	2	3	0	lung_adenocarcinoma	mut_mutation_cluster_11	C1-LUAD-enriched
TCGA-44-6146-01	0	1	13		mut_mutation_cluster_12	C1-LUAD-enriched
TCGA-44-6147-01	0	10	0		mut_mutation_cluster_8	C1-LUAD-enriched
TCGA-44-6148-01	0	1	2	lung_adenocarcinoma	mut_mutation_c1uster_9	C1-LUAD-enriched
TCGA-44-6774-01	0	0	0	lung_adenocarcinoma	mut_mutation_cluster_13	C1-LUAD-enriched
TCGA-44-6775-01	0	0	0		mut_mutation_cluster_13	C1-LUAD-enriched
TCGA-44-6776-01	0	5	0	lung_adenocarcinoma	mut_mutation_cluster_7	C1-LUAD-enriched
TCGA-44-6777-01	2	3	0	lung_adenocarcinoma	mut_mutation_cluster_2	C1-LUAD-enriched
TCGA-44-6778-01	2	3	0	lung_adenocarcinoma	mut_mutation_cluster_2	C1-LUAD-enriched
TCGA-44-6779-01	2	0	0	lung_adenocarcinoma	mut_mutation_cluster_8	C1-LUAD-enriched
TCGA-46-3765-01	0	3	0	lung_squamous_cell_carcinoma	mut_mutation_cluster_6	C2-Squamous-like
TCGA-46-3766-01	0	1	2	lung_squamous_cell_carcinoma	mut_mutation_c1uster_9	C2-Squamous-like
TCGA-46-3767-01	0	9	0	lung_squamous_cell_carcinoma	mut_mutation_cluster_2	C2-Squamous-like
TCGA-46-3768-01	2	0	0	lung_squamous_cell_carcinoma	mut_mutation_cluster_13	C2-Squamous-like
TCGA-46-3769-01	2	3	0	lung_squamous_cell_carcinoma	mut_mutation_cluster_11	C1-LUAD-enriched
TCGA-46-6025-01	0	0	0	lung_squamous_cell_carcinoma	mut_mutation_cluster_5	C2-Squamous-like
TCGA-46-6026-01	0	5	0	lung_squamous_cell_carcinoma	mut_mutation_cluster_5	C2-Squamous-like
TCGA-49-4486-01	2	5	0	lung_adenocarcinoma	mut_mutation_cluster_5	C1-LUAD-enriched
TCGA-49-4487-01	2	3	0	lung_adenocarcinoma	mut_mutation_cluster_11	C1-LUAD-enriched
TCGA-49-4488-01	2	3	0	lung_adenocarcinoma	mut_mutation_c1uster_10	C1-LUAD-enriched
TCGA-49-4490-01	0	0	0	lung_adenocarcinoma	mut_mutation_cluster_8	C1-LUAD-enriched
TCGA-49-4494-01	2	8	0	lung_adenocarcinoma	mut_mutation_cluster_7	C1-LUAD-enriched
TCGA-49-4501-01	0	1	0	lung_adenocarcinoma	mut_mutation_cluster_14	C1-LUAD-enriched
TCGA-49-4505-01	0	3	0	lung_adenocarcinoma	mut_mutation_cluster_11	C1-LUAD-enriched
TCGA-49-4506-01	0	5	0	lung_adenocarcinoma	mut_mutation_c1uster_9	C1-LUAD-enriched
TCGA-49-4507-01	0	1	0	lung_adenocarcinoma	mut_mutation_c1uster_9	C1-LUAD-enriched
TCGA-49-4510-01	0	3	0	lung_adenocarcinoma	mut_mutation_cluster_12	C1-LUAD-enriched
TCGA-49-4512-01	0	5	0	lung_adenocarcinoma	mut_mutation_c1uster_9	C1-LUAD-enriched
TCGA-49-4514-01	0	3	0	lung_adenocarcinoma	mut_mutation_cluster_2	C1-LUAD-enriched
TCGA-49-6742-01	2	8	0	lung_adenocarcinoma	mut_mutation_cluster_12	C1-LUAD-enriched
TCGA-49-6743-01	2	3	0	lung_adenocarcinoma	mut_mutation_cluster_6	C1-LUAD-enriched
TCGA-49-6744-01	0	3	0	lung_adenocarcinoma	mut_mutation_cluster_12	C1-LUAD-enriched
TCGA-49-6745-01	2	3	0	lung_adenocarcinoma	mut_mutation_c1uster_9	C1-LUAD-enriched
TCGA-49-6767-01	2	3	0	lung_adenocarcinoma	mut_mutation_cluster_8	C1-LUAD-enriched
TCGA-50-5044-01	0	1	0	lung_adenocarcinoma	mut_mutation_cluster_14	C1-LUAD-enriched
TCGA-50-5045-01	2	3	0	lung_adenocarcinoma	mut_mutation_cluster_5	C1-LUAD-enriched
TCGA-50-5049-01	2	3	0	lung_adenocarcinoma	mut_mutation_cluster_11	C1-LUAD-enriched
TCGA-50-5051-01	0	3	0	lung_adenocarcinoma	mut_mutation_cluster_12	C1-LUAD-enriched
TCGA-50-5055-01	1	1	1	lung_adenocarcinoma	mut_mutation_c1uster_9	C10-GBM
TCGA-50-5066-01	0	3	0	lung_adenocarcinoma	mut_mutation_cluster_13	C1-LUAD-enriched
TCGA-50-5068-01	0	0	0	lung_adenocarcinoma	mut_mutation_cluster_5	C1-LUAD-enriched
TCGA-50-5072-01	0	3	0	lung_adenocarcinoma	mut_mutation_c1uster_9	C1-LUAD-enriched
TCGA-50-5930-01	0	7	4	lung_adenocarcinoma	mut_mutation_c1uster_9	C1-LUAD-enriched
TCGA-50-5931-01	0	5	0	lung_adenocarcinoma	mut_mutation_cluster_2	C1-LUAD-enriched
TCGA-50-5932-01	0	3	0	lung_adenocarcinoma	mut_mutation_cluster_12	C1-LUAD-enriched
TCGA-50-5933-01	2	3	0	lung_adenocarcinoma	mut_mutation_cluster_11	C1-LUAD-enriched
TCGA-50-5935-01	0	9	0	lung_adenocarcinoma	mut_mutation_cluster_12	C1-LUAD-enriched
TCGA-50-5936-01	0	1	0	lung_adenocarcinoma	mut_mutation_cluster_12	C1-LUAD-enriched
TCGA-50-5939-01	13	0	0	lung_adenocarcinoma	mut_mutation_cluster_5	C1-LUAD-enriched
TCGA-50-5941-01	2	3	0	lung_adenocarcinoma	mut_mutation_cluster_2	C1-LUAD-enriched
TCGA-50-5942-01	0	1	4	lung_adenocarcinoma	mut_mutation_c1uster_9	C1-LUAD-enriched
TCGA-50-5944-01	0	0	10	lung_adenocarcinoma	mut_mutation_cluster_8	C1-LUAD-enriched
TCGA-50-5946-01	11	0	8	lung_adenocarcinoma	mut_mutation_cluster_5	C1-LUAD-enriched
TCGA-50-6590-01	2	3	0	lung_adenocarcinoma	mut_mutation_cluster_11	C1-LUAD-enriched
TCGA-50-6591-01	0	9	0	lung_adenocarcinoma	mut_mutation_cluster_8	C1-LUAD-enriched
TCGA-50-6592-01	0	0	0	lung_adenocarcinoma	mut_mutation_cluster_3	C1-LUAD-enriched
TCGA-50-6593-01	2	9	0	lung_adenocarcinoma	mut_mutation_cluster_13	C1-LUAD-enriched
TCGA-50-6594-01	2	5	0	lung_adenocarcinoma	mut_mutation_cluster_2	C1-LUAD-enriched
TCGA-50-6595-01	0	0	0	lung_adenocarcinoma	mut_mutation_cluster_8	C1-LUAD-enriched
TCGA-50-6597-01	0	8	0	lung_adenocarcinoma	mut_mutation_c1uster_9	C1-LUAD-enriched
TCGA-51-4079-01	0	8	0	lung_squamous_cell_carcinoma	mut_mutation_cluster_3	C2-Squamous-like
TCGA-51-4080-01	2	3	0	lung_squamous_cell_carcinoma	mut_mutation_cluster_13	C2-Squamous-like
TCGA-51-4081-01	0	3	0	lung_squamous_cell_carcinoma	mut_mutation_cluster_5	C2-Squamous-like
TCGA-55-1592-01	2	3	0	lung_adenocarcinoma	mut_mutation_cluster_11	C1-LUAD-enriched
TCGA-55-1594-01	0	0	0	lung_adenocarcinoma	mut_mutation_cluster_5	C1-LUAD-enriched
TCGA-55-1595-01	2	8	0	lung_adenocarcinoma	mut_mutation_cluster_12	C1-LUAD-enriched
TCGA-55-1596-01	2	3	0	lung_adenocarcinoma	mut_mutation_cluster_5	C1-LUAD-enriched
TCGA-55-5899-01	2	3	0	lung_adenocarcinoma	mut_mutation_cluster_3	C1-LUAD-enriched
TCGA-55-6543-01	0	1	12	lung_adenocarcinoma	mut_mutation_c1uster_9	C1-LUAD-enriched
TCGA-55-6642-01	0	3	0	lung_adenocarcinoma	mut_mutation_cluster_12	C1-LUAD-enriched
TCGA-55-6712-01	0	0	0	lung_adenocarcinoma	mut_mutation_cluster_5	C1-LUAD-enriched
TCGA-56-1622-01	0	3	0	lung_squamous_cell_carcinoma	mut_mutation_cluster_13	C2-Squamous-like
TCGA-56-5897-01	0	5	0	lung_squamous_cell_carcinoma	mut_mutation_cluster_5	C2-Squamous-like
TCGA-56-5898-01	0	8	0	lung_squamous_cell_carcinoma	mut_mutation_cluster_8	C2-Squamous-like
TCGA-56-6545-01	0	5	0	lung_squamous_cell_carcinoma	mut_mutation_cluster_13	C2-Squamous-like
TCGA-56-6546-01	2	3	0	lung_squamous_cell_carcinoma	mut_mutation_cluster_13	C1-LUAD-enriched
TCGA-57-1582-01	0	0	0	ovarian_serous_cystadenocarcinoma	mut_mutation_cluster_5	C9-OV
TCGA-57-1583-01	13	0	2	ovarian_serous_cystadenocarcinoma	mut_mutation_cluster_5	C9-OV
TCGA-57-1584-01	13	0	0	ovarian_serous_cystadenocarcinoma	mut_mutation_cluster_3	C9-OV
TCGA-57-1993-01	13	0	2	ovarian_serous_cystadenocarcinoma	mut_mutation_cluster_5	C9-OV
TCGA-59-2348-01	0	0	0	ovarian_serous_cystadenocarcinoma	mut_mutation_cluster_5	C9-OV
TCGA-59-2350-01	13	0	1	ovarian_serous_cystadenocarcinoma	mut_mutation_cluster_5	C9-OV
TCGA-59-2351-01	0	0	0	ovarian_serous_cystadenocarcinoma	mut_mutation_cluster_5	C9-OV
TCGA-59-2352-01	0	0	0	ovarian_serous_cystadenocarcinoma	mut_mutation_cluster_5	C9-OV
TCGA-59-2354-01	0	5	0	ovarian_serous_cystadenocarcinoma	mut_mutation_cluster_5	C9-OV
TCGA-59-2355-01	0	0	10	ovarian_serous_cystadenocarcinoma	mut_mutation_cluster_5	C9-OV
TCGA-59-2363-01	0	0	0	ovarian_serous_cystadenocarcinoma	mut_mutation_cluster_5	C9-OV
TCGA-60-2698-01	2	3	0	lung_squamous_cell_carcinoma	mut_mutation_cluster_8	C2-Squamous-like
TCGA-60-2707-01	0	0	0	lung_squamous_cell_carcinoma	mut_mutation_cluster_8	C2-Squamous-like
TCGA-60-2708-01	0	0	0	lung_squamous_cell_carcinoma	mut_mutation_cluster_8	C2-Squamous-like
TCGA-60-2709-01	0	5	10	lung_squamous_cell_carcinoma	mut_mutation_cluster_12	C2-Squamous-like
TCGA-60-2710-01	0	3	0	lung_squamous_cell_carcinoma	mut_mutation_cluster_8	C2-Squamous-like
TCGA-60-2711-01	13	0	0	lung_squamous_cell_carcinoma	mut_mutation_cluster_5	C2-Squamous-like
TCGA-60-2712-01	0	5	0	lung_squamous_cell_carcinoma	mut_mutation_c1uster_9	C2-Squamous-like
TCGA-60-2713-01	0	3	0	lung_squamous_cell_carcinoma	mut_mutation_cluster_2	C2-Squamous-like
TCGA-60-2715-01	0	3	0	lung_squamous_cell_carcinoma	mut_mutation_c1uster_9	C2-Squamous-like
TCGA-60-2719-01	0	0	0	lung_squamous_cell_carcinoma	mut_mutation_cluster_13	C2-Squamous-like
TCGA-60-2720-01	2	3	0	lung_squamous_cell_carcinoma	mut_mutation_cluster_8	C2-Squamous-like
TCGA-60-2721-01	0	0	0	lung_squamous_cell_carcinoma	mut_mutation_cluster_5	C2-Squamous-like
TCGA-60-2722-01	0	0	0	lung_squamous_cell_carcinoma	mut_mutation_cluster_5	C2-Squamous-like
TCGA-60-2723-01	0	3	0	lung_squamous_cell_carcinoma	mut_mutation_cluster_8	C2-Squamous-like
TCGA-60-2724-01	0	6	0	lung_squamous_cell_carcinoma	mut_mutation_cluster_2	C2-Squamous-like
TCGA-60-2725-01	0	3	0	lung_squamous_cell_carcinoma	mut_mutation_c1uster_9	C2-Squamous-like
TCGA-60-2726-01	2	5	0	lung_squamous_cell_carcinoma	mut_mutation_cluster_4	C2-Squamous-like
TCGA-61-1728-01	13	7	4	ovarian_serous_cystadenocarcinoma	mut_mutation_cluster_5	C9-OV
TCGA-61-1736-01	0	0	0	ovarian_serous_cystadenocarcinoma	mut_mutation_cluster_5	C9-OV
TCGA-61-1919-01	0	0	0	ovarian_serous_cystadenocarcinoma	mut_mutation_cluster_5	C9-OV
TCGA-61-1995-01	13	0	10	ovarian_serous_cystadenocarcinoma	mut_mutation_cluster_13	C9-OV
TCGA-61-1998-01	0	0	0	ovarian_serous_cystadenocarcinoma	mut_mutation_cluster_5	C9-OV
TCGA-61-2000-01	0	0	7	ovarian_serous_cystadenocarcinoma	mut_mutation_cluster_5	C9-OV
TCGA-61-2002-01	0	5	0	ovarian_serous_cystadenocarcinoma	mut_mutation_cluster_5
TCGA-61-2003-01	0	0	0	ovarian_serous_cystadenocarcinoma	mut_mutation_cluster_5	C9-OV
TCGA-61-2008-01	0	0	0	ovarian_serous_cystadenocarcinoma	mut_mutation_cluster_5	C9-OV
TCGA-61-2009-01	13	0	0	ovarian_serous_cystadenocarcinoma	mut_mutation_cluster_2	C9-OV
TCGA-61-2012-01	0	0	0	ovarian_serous_cystadenocarcinoma	mut_mutation_cluster_8	C9-OV
TCGA-61-2016-01	0	0	2	ovarian_serous_cystadenocarcinoma	mut_mutation_cluster_5	C9-OV
TCGA-61-2088-01	13	0	0	ovarian_serous_cystadenocarcinoma	mut_mutation_cluster_5	C9-OV
TCGA-61-2092-01	0	0	0	ovarian_serous_cystadenocarcinoma	mut_mutation_cluster_5	C9-OV
TCGA-61-2094-01	0	0	0	ovarian_serous_cystadenocarcinoma	mut_mutation_cluster_5	C9-OV
TCGA-61-2095-01	0	1	2	ovarian_serous_cystadenocarcinoma	mut_mutation_c1uster_9	C9-OV
TCGA-61-2097-01	13	0	0	ovarian_serous_cystadenocarcinoma	mut_mutation_cluster_5	C9-OV
TCGA-61-2101-01	13	0	0	ovarian_serous_cystadenocarcinoma	mut_mutation_cluster_5	C9-OV
TCGA-61-2102-01	0	0	0	ovarian_serous_cystadenocarcinoma	mut_mutation_cluster_5	C9-OV
TCGA-61-2104-01	13	0	0	ovarian_serous_cystadenocarcinoma	mut_mutation_cluster_5	C9-OV
TCGA-61-2109-01	0	0	0	ovarian_serous_cystadenocarcinoma	mut_mutation_cluster_5	C9-OV
TCGA-61-2110-01	13	0	0	ovarian_serous_cystadenocarcinoma	mut_mutation_cluster_5	C9-OV
TCGA-61-2111-01	13	0	0	ovarian_serous_cystadenocarcinoma	mut_mutation_cluster_5	C9-OV
TCGA-61-2113-01	13	0	0	ovarian_serous_cystadenocarcinoma	mut_mutation_cluster_5	C9-OV
TCGA-63-5128-01	0	5	0	lung_squamous_cell_carcinoma	mut_mutation_cluster_8	C2-Squamous-like
TCGA-63-5131-01	0	3	0	lung_squamous_cell_carcinoma	mut_mutation_cluster_5	C2-Squamous-like
TCGA-63-6202-01	2	3	0	lung_squamous_cell_carcinoma	mut_mutation_cluster_2	C1-LUAD-enriched
TCGA-64-1676-01	2	3	0	lung_adenocarcinoma	mut_mutation_cluster_11	C1-LUAD-enriched
TCGA-64-1677-01	0	0	0	lung_adenocarcinoma	mut_mutation_cluster_2	C1-LUAD-enriched
TCGA-64-1678-01	2	3	0	lung_adenocarcinoma	mut_mutation_cluster_5	C1-LUAD-enriched
TCGA-64-1680-01	0	1	0	lung_adenocarcinoma	mut_mutation_cluster_14	C1-LUAD-enriched
TCGA-64-5774-01	0	3	0	lung_adenocarcinoma	mut_mutation_cluster_12	C1-LUAD-enriched
TCGA-64-5775-01	2	3	0	lung_adenocarcinoma	mut_mutation_cluster_2	C12-small-various
TCGA-64-5778-01	2	8	0	lung_adenocarcinoma	mut_mutation_cluster_2	C1-LUAD-enriched
TCGA-64-5779-01	2	3	0	lung_adenocarcinoma	mut_mutation_cluster_12	C1-LUAD-enriched
TCGA-64-5781-01	2	3	0	lung_adenocarcinoma	mut_mutation_cluster_1	C1-LUAD-enriched
TCGA-64-5815-01	0	3	0	lung_adenocarcinoma	mut_mutation_cluster_12	C1-LUAD-enriched
TCGA-66-2727-01	0	0	0	lung_squamous_cell_carcinoma	mut_mutation_cluster_8	C2-Squamous-like
TCGA-66-2734-01	0	0	0	lung_squamous_cell_carcinoma	mut_mutation_cluster_13	C2-Squamous-like
TCGA-66-2742-01	2	3	0	lung_squamous_cell_carcinoma	mut_mutation_cluster_8	C2-Squamous-like
TCGA-66-2744-01	2	0	0	lung_squamous_cell_carcinoma	mut_mutation_cluster_2	C2-Squamous-like
TCGA-66-2754-01	2	0	0	lung_squamous_cell_carcinoma	mut_mutation_cluster_2	C1-LUAD-enriched
TCGA-66-2755-01	0	5	0	lung_squamous_cell_carcinoma	mut_mutation_cluster_3	C2-Squamous-like
TCGA-66-2756-01	2	3	0	lung_squamous_cell_carcinoma	mut_mutation_cluster_11	C1-LUAD-enriched
TCGA-66-2757-01	2	5	0	lung_squamous_cell_carcinoma	mut_mutation_cluster_13	C1-LUAD-enriched
TCGA-66-2758-01	2	5	0	lung_squamous_cell_carcinoma	mut_mutation_cluster_3	C2-Squamous-like
TCGA-66-2759-01	0	8	0	lung_squamous_cell_carcinoma	mut_mutation_cluster_8	C2-Squamous-like
TCGA-66-2763-01	2	3	0	lung_squamous_cell_carcinoma	mut_mutation_cluster_11	C2-Squamous-like
TCGA-66-2765-01	0	0	0	lung_squamous_cell_carcinoma	mut_mutation_cluster_5	C2-Squamous-like
TCGA-66-2766-01	0	3	0	lung_squamous_cell_carcinoma	mut_mutation_cluster_3	C2-Squamous-like
TCGA-66-2767-01	0	3	0	lung_squamous_cell_carcinoma	mut_mutation_cluster_11	C2-Squamous-like
TCGA-66-2768-01	0	8	0	lung_squamous_cell_carcinoma	mut_mutation_cluster_13	C2-Squamous-like
TCGA-66-2770-01	0	3	0	lung_squamous_cell_carcinoma	mut_mutation_cluster_5	C2-Squamous-like
TCGA-66-2771-01	0	3	0	lung_squamous_cell_carcinoma	mut_mutation_cluster_12	C2-Squamous-like
TCGA-66-2773-01	2	3	0	lung_squamous_cell_carcinoma	mut_mutation_cluster_4	C2-Squamous-like
TCGA-66-2777-01	0	3	0	lung_squamous_cell_carcinoma	mut_mutation_cluster_11	C2-Squamous-like
TCGA-66-2778-01	0	5	0	lung_squamous_cell_carcinoma	mut_mutation_c1uster_10	C2-Squamous-like
TCGA-66-2780-01	0	13	8	lung_squamous_cell_carcinoma	mut_mutation_c1uster_10	C2-Squamous-like
TCGA-66-2781-01	0	3	0	lung_squamous_cell_carcinoma	mut_mutation_c1uster_9	C2-Squamous-like
TCGA-66-2782-01	2	3	0	lung_squamous_cell_carcinoma	mut_mutation_cluster_5	C2-Squamous-like
TCGA-66-2783-01	0	0	0	lung_squamous_cell_carcinoma	mut_mutation_cluster_5	C2-Squamous-like
TCGA-66-2785-01	2	5	0	lung_squamous_cell_carcinoma	mut_mutation_cluster_11	C4-BRCA/Basal
TCGA-66-2786-01	0	5	0	lung_squamous_cell_carcinoma	mut_mutation_cluster_5	C2-Squamous-like
TCGA-66-2787-01	2	3	0	lung_squamous_cell_carcinoma	mut_mutation_cluster_11	C2-Squamous-like
TCGA-66-2788-01	0	0	0	lung_squamous_cell_carcinoma	mut_mutation_cluster_5	C2-Squamous-like
TCGA-66-2789-01	2	3	0	lung_squamous_cell_carcinoma	mut_mutation_cluster_12	C2-Squamous-like
TCGA-66-2791-01	2	0	0	lung_squamous_cell_carcinoma	mut_mutation_cluster_13	C2-Squamous-like
TCGA-66-2792-01	0	0	0	lung_squamous_cell_carcinoma	mut_mutation_cluster_8	C2-Squamous-like
TCGA-66-2793-01	0	3	0	lung_squamous_cell_carcinoma	mut_mutation_cluster_13	C2-Squamous-like
TCGA-66-2794-01	13	3	0	lung_squamous_cell_carcinoma	mut_mutation_cluster_5	C2-Squamous-like
TCGA-66-2795-01	2	3	0	lung_squamous_cell_carcinoma	mut_mutation_cluster_8	C2-Squamous-like
TCGA-66-2800-01	0	0	0	lung_squamous_cell_carcinoma	mut_mutation_cluster_5	C2-Squamous-like
TCGA-67-3770-01	0	3	0	lung_adenocarcinoma	mut_mutation_cluster_11
TCGA-67-3771-01	2	3	0	lung_adenocarcinoma	mut_mutation_cluster_8	C1-LUAD-enriched
TCGA-67-3772-01	0	5	0	lung_adenocarcinoma	mut_mutation_cluster_14	C1-LUAD-enriched
TCGA-67-3773-01	0	3	0	lung_adenocarcinoma	mut_mutation_cluster_12	C1-LUAD-enriched
TCGA-67-3774-01	0	3	0	lung_adenocarcinoma	mut_mutation_cluster_7	C1-LUAD-enriched
TCGA-67-4679-01	0	3	0	lung_adenocarcinoma	mut_mutation_cluster_7	C1-LUAD-enriched
TCGA-67-6215-01	0	5	0	lung_adenocarcinoma	mut_mutation_c1uster_9	C1-LUAD-enriched
TCGA-67-6216-01	0	8	5	lung_adenocarcinoma	mut_mutation_c1uster_9	C1-LUAD-enriched
TCGA-67-6217-01	0	8	5	lung_adenocarcinoma	mut_mutation_cluster_14	C1-LUAD-enriched
TCGA-70-6722-01	0	3	0	lung_squamous_cell_carcinoma	mut_mutation_cluster_6	C2-Squamous-like
TCGA-70-6723-01	0	0	0	lung_squamous_cell_carcinoma	mut_mutation_cluster_5	C2-Squamous-like
TCGA-71-6725-01	0	1	0	lung_adenocarcinoma	mut_mutation_c1uster_9	C1-LUAD-enriched
TCGA-73-4658-01	0	3	0	lung_adenocarcinoma	mut_mutation_cluster_4	C1-LUAD-enriched
TCGA-73-4659-01	2	3	0	lung_adenocarcinoma	mut_mutation_cluster_12	C1-LUAD-enriched
TCGA-73-4662-01	2	3	0	lung_adenocarcinoma	mut_mutation_cluster_12	C1-LUAD-enriched
TCGA-73-4666-01	2	3	0	lung_adenocarcinoma	mut_mutation_cluster_2	C1-LUAD-enriched
TCGA-73-4668-01	2	3	0	lung_adenocarcinoma	mut_mutation_c1uster_10	C1-LUAD-enriched
TCGA-73-4670-01	2	3	0	lung_adenocarcinoma	mut_mutation_cluster_11	C1-LUAD-enriched
TCGA-73-4675-01	0	5	10	lung_adenocarcinoma	mut_mutation_c1uster_9	C1-LUAD-enriched
TCGA-73-4676-01	13	0	0	lung_adenocarcinoma	mut_mutation_cluster_5	C1-LUAD-enriched
TCGA-73-4677-01	0	3	0	lung_adenocarcinoma	mut_mutation_cluster_7	C1-LUAD-enriched
TCGA-74-6573-01	13	0	0	glioblastoma_multiforme	mut_mutation_cluster_3	C10-GBM
TCGA-74-6575-01	0	11	0	glioblastoma_multiforme	mut_mutation_cluster_4	C10-GBM
TCGA-74-6577-01	5	7	1	glioblastoma_multiforme	mut_mutation_cluster_12	C10-GBM
TCGA-74-6578-01	0	13	12	glioblastoma_multiforme	mut_mutation_cluster_1	C10-GBM
TCGA-74-6584-01	0	7	4	glioblastoma_multiforme	mut_mutation_c1uster_9	C10-GBM
TCGA-75-5122-01	0	3	0	lung_adenocarcinoma	mut_mutation_c1uster_10	C1-LUAD-enriched
TCGA-75-5125-01	0	0	0	lung_adenocarcinoma	mut_mutation_cluster_13	C1-LUAD-enriched
TCGA-75-5126-01	2	3	0	lung_adenocarcinoma	mut_mutation_cluster_12	C1-LUAD-enriched
TCGA-75-5146-01	0	0	0	lung_adenocarcinoma	mut_mutation_cluster_8	C1-LUAD-enriched
TCGA-75-5147-01	0	0	0	lung_adenocarcinoma	mut_mutation_cluster_5	C1-LUAD-enriched
TCGA-75-6203-01	0	5	0	lung_adenocarcinoma	mut_mutation_c1uster_9	C1-LUAD-enriched
TCGA-75-6205-01	0	1	2	lung_adenocarcinoma	mut_mutation_c1uster_9	C1-LUAD-enriched
TCGA-75-6206-01	0	1	10	lung_adenocarcinoma	mut_mutation_cluster_12	C1-LUAD-enriched
TCGA-75-6207-01	13	0	0	lung_adenocarcinoma	mut_mutation_cluster_8	C1-LUAD-enriched
TCGA-75-6211-01	2	3	0	lung_adenocarcinoma	mut_mutation_cluster_11	C1-LUAD-enriched
TCGA-75-6212-01	0	1	0	lung_adenocarcinoma	mut_mutation_cluster_14	C1-LUAD-enriched
TCGA-76-4925-01	13	0	0	glioblastoma_multiforme	mut_mutation_cluster_5	C10-GBM
TCGA-76-4926-01	0	1	0	glioblastoma_multiforme	mut_mutation_cluster_14	C10-GBM
TCGA-76-4927-01	0	4	0	glioblastoma_multiforme	mut_mutation_cluster_14	C10-GBM
TCGA-76-4928-01	0	7	0	glioblastoma_multiforme	mut_mutation_cluster_4	C10-GBM
TCGA-76-4929-01	13	0	0	glioblastoma_multiforme	mut_mutation_cluster_11	C10-GBM
TCGA-76-4931-01	0	5	0	glioblastoma_multiforme	mut_mutation_cluster_14	C10-GBM
TCGA-76-4932-01	0	1	4	glioblastoma_multiforme	mut_mutation_c1uster_9	C10-GBM
TCGA-76-4934-01	13	0	0	glioblastoma_multiforme	mut_mutation_cluster_5
TCGA-76-4935-01	0	4	0	glioblastoma_multiforme	mut_mutation_c1uster_9
TCGA-76-6191-01	5	1	0	glioblastoma_multiforme	mut_mutation_cluster_14
TCGA-76-6192-01	0	9	8	glioblastoma_multiforme	mut_mutation_c1uster_9	C10-GBM
TCGA-76-6193-01	0	0	0	glioblastoma_multiforme	mut_mutation_cluster_3	C10-GBM
TCGA-76-6280-01	0	1	12	glioblastoma_multiforme	mut_mutation_cluster_4
TCGA-76-6282-01	0	1	0	glioblastoma_multiforme	mut_mutation_cluster_14	C10-GBM
TCGA-76-6283-01	5	0	0	glioblastoma_multiforme	mut_mutation_cluster_5	C10-GBM
TCGA-76-6285-01	0	7	0	glioblastoma_multiforme	mut_mutation_c1uster_9	C10-GBM
TCGA-76-6286-01	0	4	0	glioblastoma_multiforme	mut_mutation_cluster_2
TCGA-76-6656-01	0	7	0	glioblastoma_multiforme	mut_mutation_cluster_14	C10-GBM
TCGA-76-6657-01	5	8	0	glioblastoma_multiforme	mut_mutation_cluster_4	C10-GBM
TCGA-76-6660-01	0	5	0	glioblastoma_multiforme	mut_mutation_c1uster_10	C10-GBM
TCGA-76-6661-01	5	8	0	glioblastoma_multiforme	mut_mutation_cluster_14	C10-GBM
TCGA-76-6662-01	13	5	0	glioblastoma_multiforme	mut_mutation_cluster_3	C10-GBM
TCGA-76-6663-01	0	0	0	glioblastoma_multiforme	mut_mutation_cluster_13	C10-GBM
TCGA-76-6664-01	5	0	0	glioblastoma_multiforme	mut_mutation_cluster_8	C10-GBM
TCGA-80-5611-01	0	11	0	lung_adenocarcinoma	mut_mutation_c1uster_9	C1-LUAD-enriched
TCGA-81-5910-01	5	8	0	glioblastoma_multiforme	mut_mutation_cluster_7	C10-GBM
TCGA-81-5911-01	0	4	10	glioblastoma_multiforme	mut_mutation_cluster_7
TCGA-85-6175-01	0	1	0	lung_squamous_cell_carcinoma	mut_mutation_c1uster_9	C2-Squamous-like
TCGA-85-6560-01	2	3	0	lung_squamous_cell_carcinoma	mut_mutation_cluster_2	C1-LUAD-enriched
TCGA-85-6561-01	2	9	0	lung_squamous_cell_carcinoma	mut_mutation_cluster_11	C2-Squamous-like
TCGA-86-6562-01	0	1	0	lung_adenocarcinoma	mut_mutation_c1uster_9	C1-LUAD-enriched
TCGA-87-5896-01	0	1	2	glioblastoma_multiforme	mut_mutation_cluster_12
TCGA-91-6828-01	2	3	0	lung_adenocarcinoma	mut_mutation_cluster_12	C1-LUAD-enriched
TCGA-91-6829-01	2	3	0	lung_adenocarcinoma	mut_mutation_cluster_8	C1-LUAD-enriched
TCGA-91-6831-01	0	5	0	lung_adenocarcinoma	mut_mutation_cluster_2	C1-LUAD-enriched
TCGA-91-6835-01	0	1	0	lung_adenocarcinoma	mut_mutation_cluster_14	C1-LUAD-enriched
TCGA-91-6836-01	2	3	0	lung_adenocarcinoma	mut_mutation_cluster_11	C1-LUAD-enriched
TCGA-A1-A0SB-01	0	1	0	breast_invasive_carcinoma	mut_mutation_c1uster_9	C4-BRCA/Basal
TCGA-A1-A0SD-01	0	3	8	breast_invasive_carcinoma	mut_mutation_c1uster_9	C3-BRCA/Luminal
TCGA-A1-A0SE-01	0	6	2	breast_invasive_carcinoma	mut_mutation_c1uster_9	C3-BRCA/Luminal
TCGA-A1-A0SF-01	0	1	5	breast_invasive_carcinoma	mut_mutation_c1uster_9	C3-BRCA/Luminal
TCGA-A1-A0SG-01	0	8	2	breast_invasive_carcinoma	mut_mutation_c1uster_9	C3-BRCA/Luminal
TCGA-A1-A0SH-01	0	1	0	breast_invasive_carcinoma	mut_mutation_c1uster_10	C3-BRCA/Luminal
TCGA-A1-A0SI-01	6	0	0	breast_invasive_carcinoma	mut_mutation_cluster_3	C3-BRCA/Luminal
TCGA-A1-A0SJ-01	0	1	2	breast_invasive_carcinoma	mut_mutation_c1uster_9	C3-BRCA/Luminal
TCGA-A1-A0SK-01	0	0	1	breast_invasive_carcinoma	mut_mutation_cluster_5	C4-BRCA/Basal
TCGA-A1-A0SM-01	0	1	2	breast_invasive_carcinoma	mut_mutation_c1uster_9	C3-BRCA/Luminal
TCGA-A1-A0SN-01	0	6	0	breast_invasive_carcinoma	mut_mutation_c1uster_9	C3-BRCA/Luminal
TCGA-A1-A0SO-01	6	5	0	breast_invasive_carcinoma	mut_mutation_cluster_5	C4-BRCA/Basal
TCGA-A1-A0SP-01	0	0	2	breast_invasive_carcinoma	mut_mutation_cluster_5	C4-BRCA/Basal
TCGA-A1-A0SQ-01	0	1	5	breast_invasive_carcinoma	mut_mutation_c1uster_9	C3-BRCA/Luminal
TCGA-A2-A04N-01	0	4	5	breast_invasive_carcinoma	mut_mutation_cluster_4	C3-BRCA/Luminal
TCGA-A2-A04P-01	6	0	0	breast_invasive_carcinoma	mut_mutation_cluster_3	C4-BRCA/Basal
TCGA-A2-A04Q-01	11	1	2	breast_invasive_carcinoma	mut_mutation_c1uster_9	C4-BRCA/Basal
TCGA-A2-A04R-01	0	5	10	breast_invasive_carcinoma	mut_mutation_c1uster_10	C3-BRCA/Luminal
TCGA-A2-A04U-01	13	0	0	breast_invasive_carcinoma	mut_mutation_cluster_5	C4-BRCA/Basal
TCGA-A2-A04V-01	0	4	0	breast_invasive_carcinoma	mut_mutation_cluster_4	C3-BRCA/Luminal
TCGA-A2-A04W-01	0	9	0	breast_invasive_carcinoma	mut_mutation_cluster_3	C3-BRCA/Luminal
TCGA-A2-A04X-01	0	1	2	breast_invasive_carcinoma	mut_mutation_c1uster_9	C3-BRCA/Luminal
TCGA-A2-A04Y-01	0	5	2	breast_invasive_carcinoma	mut_mutation_c1uster_9	C3-BRCA/Luminal
TCGA-A2-A0CL-01	0	1	2	breast_invasive_carcinoma	mut_mutation_c1uster_9	C3-BRCA/Luminal
TCGA-A2-A0CM-01	0	0	2	breast_invasive_carcinoma	mut_mutation_cluster_5	C4-BRCA/Basal
TCGA-A2-A0CP-01	0	4	2	breast_invasive_carcinoma	mut_mutation_cluster_4	C3-BRCA/Luminal
TCGA-A2-A0CQ-01	0	4	2	breast_invasive_carcinoma	mut_mutation_cluster_4	C3-BRCA/Luminal
TCGA-A2-A0CS-01	0	4	2	breast_invasive_carcinoma	mut_mutation_cluster_4	C3-BRCA/Luminal
TCGA-A2-A0CT-01	0	6	0	breast_invasive_carcinoma	mut_mutation_c1uster_9	C3-BRCA/Luminal
TCGA-A2-A0CU-01	0	1	2	breast_invasive_carcinoma	mut_mutation_c1uster_9	C3-BRCA/Luminal
TCGA-A2-A0CV-01	0	1	0	breast_invasive_carcinoma	mut_mutation_c1uster_9	C3-BRCA/Luminal
TCGA-A2-A0CW-01	0	0	0	breast_invasive_carcinoma	mut_mutation_cluster_3	C3-BRCA/Luminal
TCGA-A2-A0CX-01	0	0	0	breast_invasive_carcinoma	mut_mutation_cluster_5	C3-BRCA/Luminal
TCGA-A2-A0CZ-01	0	1	1	breast_invasive_carcinoma	mut_mutation_c1uster_9	C3-BRCA/Luminal
TCGA-A2-A0D0-01	13	0	0	breast_invasive_carcinoma	mut_mutation_cluster_5	C4-BRCA/Basal
TCGA-A2-A0D1-01	0	0	5	breast_invasive_carcinoma	mut_mutation_cluster_8	C3-BRCA/Luminal
TCGA-A2-A0D2-01	0	0	0	breast_invasive_carcinoma	mut_mutation_cluster_2	C4-BRCA/Basal
TCGA-A2-A0D3-01	0	4	0	breast_invasive_carcinoma	mut_mutation_cluster_4	C3-BRCA/Luminal
TCGA-A2-A0D4-01	0	1	8	breast_invasive_carcinoma	mut_mutation_c1uster_9	C3-BRCA/Luminal
TCGA-A2-A0EM-01	0	4	8	breast_invasive_carcinoma	mut_mutation_cluster_4	C3-BRCA/Luminal
TCGA-A2-A0EN-01	0	5	0	breast_invasive_carcinoma	mut_mutation_cluster_4	C3-BRCA/Luminal
TCGA-A2-A0EO-01	0	4	2	breast_invasive_carcinoma	mut_mutation_cluster_4	C3-BRCA/Luminal
TCGA-A2-A0EQ-01	13	0	0	breast_invasive_carcinoma	mut_mutation_cluster_8	C3-BRCA/Luminal
TCGA-A2-A0ER-01	0	1	2	breast_invasive_carcinoma	mut_mutation_c1uster_9	C3-BRCA/Luminal
TCGA-A2-A0ES-01	0	1	0	breast_invasive_carcinoma	mut_mutation_c1uster_9	C3-BRCA/Luminal
TCGA-A2-A0ET-01	0	1	2	breast_invasive_carcinoma	mut_mutation_c1uster_9	C3-BRCA/Luminal
TCGA-A2-A0EU-01	0	1	10	breast_invasive_carcinoma	mut_mutation_c1uster_9	C3-BRCA/Luminal
TCGA-A2-A0EV-01	0	4	0	breast_invasive_carcinoma	mut_mutation_cluster_4	C3-BRCA/Luminal
TCGA-A2-A0EW-01	0	5	0	breast_invasive_carcinoma	mut_mutation_cluster_4	C3-BRCA/Luminal
TCGA-A2-A0EX-01	0	4	2	breast_invasive_carcinoma	mut_mutation_cluster_4	C3-BRCA/Luminal
TCGA-A2-A0EY-01	0	5	0	breast_invasive_carcinoma	mut_mutation_cluster_3	C3-BRCA/Luminal
TCGA-A2-A0ST-01	0	1	2	breast_invasive_carcinoma	mut_mutation_c1uster_9	C4-BRCA/Basal
TCGA-A2-A0SU-01	0	1	2	breast_invasive_carcinoma	mut_mutation_c1uster_9	C3-BRCA/Luminal
TCGA-A2-A0SV-01	0	8	0	breast_invasive_carcinoma	mut_mutation_cluster_5	C3-BRCA/Luminal
TCGA-A2-A0SW-01	13	5	0	breast_invasive_carcinoma	mut_mutation_cluster_3	C3-BRCA/Luminal
TCGA-A2-A0SX-01	13	0	0	breast_invasive_carcinoma	mut_mutation_cluster_5	C4-BRCA/Basal
TCGA-A2-A0SY-01	0	4	0	breast_invasive_carcinoma	mut_mutation_cluster_4	C3-BRCA/Luminal
TCGA-A2-A0T0-01	0	3	0	breast_invasive_carcinoma	mut_mutation_cluster_12	C4-BRCA/Basal
TCGA-A2-A0T1-01	13	0	9	breast_invasive_carcinoma	mut_mutation_cluster_5	C3-BRCA/Luminal
TCGA-A2-A0T2-01	0	0	0	breast_invasive_carcinoma	mut_mutation_cluster_5	C4-BRCA/Basal
TCGA-A2-A0T3-01	0	0	5	breast_invasive_carcinoma	mut_mutation_cluster_5	C3-BRCA/Luminal
TCGA-A2-A0T4-01	0	4	0	breast_invasive_carcinoma	mut_mutation_cluster_4	C3-BRCA/Luminal
TCGA-A2-A0T6-01	0	8	0	breast_invasive_carcinoma	mut_mutation_c1uster_9	C3-BRCA/Luminal
TCGA-A2-A0T7-01	0	4	2	breast_invasive_carcinoma	mut_mutation_cluster_4	C3-BRCA/Luminal
TCGA-A2-A0YC-01	0	4	0	breast_invasive_carcinoma	mut_mutation_cluster_4	C3-BRCA/Luminal
TCGA-A2-A0YD-01	0	1	2	breast_invasive_carcinoma	mut_mutation_c1uster_9	C3-BRCA/Luminal
TCGA-A2-A0YF-01	0	9	2	breast_invasive_carcinoma	mut_mutation_c1uster_9	C3-BRCA/Luminal
TCGA-A2-A0YG-01	13	0	2	breast_invasive_carcinoma	mut_mutation_cluster_2	C3-BRCA/Luminal
TCGA-A2-A0YH-01	0	0	0	breast_invasive_carcinoma	mut_mutation_cluster_3	C3-BRCA/Luminal
TCGA-A2-A0YI-01	0	4	2	breast_invasive_carcinoma	mut_mutation_cluster_4	C3-BRCA/Luminal
TCGA-A2-A0YJ-01	0	0	4	breast_invasive_carcinoma	mut_mutation_cluster_5	C4-BRCA/Basal
TCGA-A2-A0YK-01	0	4	0	breast_invasive_carcinoma	mut_mutation_cluster_4	C3-BRCA/Luminal
TCGA-A2-A0YL-01	0	4	2	breast_invasive_carcinoma	mut_mutation_cluster_4	C3-BRCA/Luminal
TCGA-A2-A0YM-01	13	0	0	breast_invasive_carcinoma	mut_mutation_cluster_13	C4-BRCA/Basal
TCGA-A2-A0YT-01	0	0	0	breast_invasive_carcinoma	mut_mutation_cluster_3	C3-BRCA/Luminal
TCGA-A2-A1FV-01	0	3	2	breast_invasive_carcinoma	mut_mutation_c1uster_9	C3-BRCA/Luminal
TCGA-A2-A1FW-01	0	1	0	breast_invasive_carcinoma	mut_mutation_c1uster_9	C3-BRCA/Luminal
TCGA-A2-A1FX-01	0	4	7	breast_invasive_carcinoma	mut_mutation_c1uster_9	C3-BRCA/Luminal
TCGA-A2-A1FZ-01	0	4	2	breast_invasive_carcinoma	mut_mutation_cluster_4	C3-BRCA/Luminal
TCGA-A2-A1G0-01	0	4	9	breast_invasive_carcinoma	mut_mutation_cluster_4	C3-BRCA/Luminal
TCGA-A2-A1G1-01	13	0	2	breast_invasive_carcinoma	mut_mutation_cluster_5	C4-BRCA/Basal
TCGA-A2-A1G4-01	0	1	11	breast_invasive_carcinoma	mut_mutation_c1uster_9	C3-BRCA/Luminal
TCGA-A2-A1G6-01	0	1	2	breast_invasive_carcinoma	mut_mutation_c1uster_9	C5-KIRC
TCGA-A2-A259-01	0	1	2	breast_invasive_carcinoma	mut_mutation_c1uster_9	C3-BRCA/Luminal
TCGA-A2-A25A-01	0	4	0	breast_invasive_carcinoma	mut_mutation_cluster_4	C3-BRCA/Luminal
TCGA-A2-A25B-01	0	5	0	breast_invasive_carcinoma	mut_mutation_c1uster_9	C3-BRCA/Luminal
TCGA-A2-A25C-01	0	5	0	breast_invasive_carcinoma	mut_mutation_cluster_4	C3-BRCA/Luminal
TCGA-A2-A25D-01	0	4	13	breast_invasive_carcinoma	mut_mutation_cluster_4	C3-BRCA/Luminal
TCGA-A2-A25E-01	0	1	12	breast_invasive_carcinoma	mut_mutation_c1uster_9	C3-BRCA/Luminal
TCGA-A2-A25F-01	0	0	2	breast_invasive_carcinoma	mut_mutation_c1uster_9	C4-BRCA/Basal
TCGA-A3-3308-01	0	1	0	kidney_clear_cell_carcinoma	mut_mutation_c1uster_10	C5-KIRC
TCGA-A3-3311-01	0	1	2	kidney_clear_cell_carcinoma	mut_mutation_c1uster_9	C5-KIRC
TCGA-A3-3316-01	5	1	0	kidney_clear_cell_carcinoma	mut_mutation_c1uster_9	C5-KIRC
TCGA-A3-3317-01	0	1	2	kidney_clear_cell_carcinoma	mut_mutation_c1uster_9	C5-KIRC
TCGA-A3-3319-01	0	1	2	kidney_clear_cell_carcinoma	mut_mutation_c1uster_9	C5-KIRC
TCGA-A3-3320-01	0	1	9	kidney_clear_cell_carcinoma	mut_mutation_c1uster_9	C5-KIRC
TCGA-A3-3322-01	0	1	2	kidney_clear_cell_carcinoma	mut_mutation_c1uster_10	C5-KIRC
TCGA-A3-3323-01	4	1	2	kidney_clear_cell_carcinoma	mut_mutation_c1uster_9	C5-KIRC
TCGA-A3-3326-01	0	1	10	kidney_clear_cell_carcinoma	mut_mutation_c1uster_9	C5-KIRC
TCGA-A3-3346-01	0	1	2	kidney_clear_cell_carcinoma	mut_mutation_c1uster_9	C5-KIRC
TCGA-A3-3347-01	0	1	10	kidney_clear_cell_carcinoma	mut_mutation_c1uster_9	C5-KIRC
TCGA-A3-3349-01	0	1	2	kidney_clear_cell_carcinoma	mut_mutation_c1uster_10	C5-KIRC
TCGA-A3-3357-01	0	5	0	kidney_clear_cell_carcinoma	mut_mutation_cluster_4	C5-KIRC
TCGA-A3-3358-01	3	1	2	kidney_clear_cell_carcinoma	mut_mutation_c1uster_9	C5-KIRC
TCGA-A3-3362-01	12	1	12	kidney_clear_cell_carcinoma	mut_mutation_c1uster_10	C5-KIRC
TCGA-A3-3363-01	0	1	0	kidney_clear_cell_carcinoma	mut_mutation_cluster_14	C5-KIRC
TCGA-A3-3365-01	0	1	2	kidney_clear_cell_carcinoma	mut_mutation_c1uster_10	C5-KIRC
TCGA-A3-3367-01	0	1	2	kidney_clear_cell_carcinoma	mut_mutation_c1uster_9	C5-KIRC
TCGA-A3-3370-01	0	1	12	kidney_clear_cell_carcinoma	mut_mutation_cluster_12	C5-KIRC
TCGA-A3-3372-01	0	1	2	kidney_clear_cell_carcinoma	mut_mutation_c1uster_9	C5-KIRC
TCGA-A3-3373-01	12	1	2	kidney_clear_cell_carcinoma	mut_mutation_c1uster_10	C5-KIRC
TCGA-A3-3376-01	0	1	2	kidney_clear_cell_carcinoma	mut_mutation_c1uster_10	C5-KIRC
TCGA-A3-3378-01	0	1	0	kidney_clear_cell_carcinoma	mut_mutation_c1uster_9	C5-KIRC
TCGA-A3-3380-01	0	1	8	kidney_clear_cell_carcinoma	mut_mutation_c1uster_10	C5-KIRC
TCGA-A3-3382-01	4	1	0	kidney_clear_cell_carcinoma	mut_mutation_c1uster_10	C5-KIRC
TCGA-A3-3383-01	12	1	2	kidney_clear_cell_carcinoma	mut_mutation_c1uster_10	C5-KIRC
TCGA-A3-3385-01	12	1	11	kidney_clear_cell_carcinoma	mut_mutation_c1uster_10	C5-KIRC
TCGA-A3-3387-01	1	1	2	kidney_clear_cell_carcinoma	mut_mutation_c1uster_9	C5-KIRC
TCGA-A5-A0G3-01	13	0	13	uterine_corpus_endometrioid_carcinoma	mut_mutation_cluster_5	C6-UCEC
TCGA-A5-A0G5-01	13	0	0	uterine_corpus_endometrioid_carcinoma	mut_mutation_cluster_5	C6-UCEC
TCGA-A5-A0G9-01	0	4	0	uterine_corpus_endometrioid_carcinoma	mut_mutation_cluster_4	C6-UCEC
TCGA-A5-A0GA-01	0	4	0	uterine_corpus_endometrioid_carcinoma	mut_mutation_cluster_1	C6-UCEC
TCGA-A5-A0GB-01	2	4	0	uterine_corpus_endometrioid_carcinoma	mut_mutation_cluster_11	C6-UCEC
TCGA-A5-A0GD-01	0	8	1	uterine_corpus_endometrioid_carcinoma	mut_mutation_c1uster_9	C6-UCEC
TCGA-A5-A0GE-01	5	4	10	uterine_corpus_endometrioid_carcinoma	mut_mutation_cluster_14	C6-UCEC
TCGA-A5-A0GH-01	2	3	0	uterine_corpus_endometrioid_carcinoma	mut_mutation_c1uster_10	C6-UCEC
TCGA-A5-A0GI-01	0	4	0	uterine_corpus_endometrioid_carcinoma	mut_mutation_cluster_4	C6-UCEC
TCGA-A5-A0GJ-01	13	0	0	uterine_corpus_endometrioid_carcinoma	mut_mutation_cluster_5	C6-UCEC
TCGA-A5-A0GM-01	0	4	0	uterine_corpus_endometrioid_carcinoma	mut_mutation_cluster_4	C6-UCEC
TCGA-A5-A0GN-01	0	4	0	uterine_corpus_endometrioid_carcinoma	mut_mutation_cluster_4	C6-UCEC
TCGA-A5-A0GP-01	2	11	0	uterine_corpus_endometrioid_carcinoma	mut_mutation_cluster_11	C6-UCEC
TCGA-A5-A0GQ-01	5	5	5	uterine_corpus_endometrioid_carcinoma	mut_mutation_cluster_12	C6-UCEC
TCGA-A5-A0GU-01	5	4	0	uterine_corpus_endometrioid_carcinoma	mut_mutation_cluster_14	C6-UCEC
TCGA-A5-A0GV-01	0	4	0	uterine_corpus_endometrioid_carcinoma	mut_mutation_cluster_4	C6-UCEC
TCGA-A5-A0GW-01	0	0	0	uterine_corpus_endometrioid_carcinoma	mut_mutation_cluster_2	C6-UCEC
TCGA-A5-A0GX-01	0	4	0	uterine_corpus_endometrioid_carcinoma	mut_mutation_cluster_4	C6-UCEC
TCGA-A5-A0R6-01	0	4	0	uterine_corpus_endometrioid_carcinoma	mut_mutation_cluster_3	C6-UCEC
TCGA-A5-A0R7-01	5	6	0	uterine_corpus_endometrioid_carcinoma	mut_mutation_cluster_3	C6-UCEC
TCGA-A5-A0R8-01	0	4	0	uterine_corpus_endometrioid_carcinoma	mut_mutation_c1uster_9	C6-UCEC
TCGA-A5-A0R9-01	5	4	0	uterine_corpus_endometrioid_carcinoma	mut_mutation_cluster_4	C6-UCEC
TCGA-A5-A0RA-01	0	4	0	uterine_corpus_endometrioid_carcinoma	mut_mutation_cluster_4	C6-UCEC
TCGA-A5-A0VO-01	5	4	0	uterine_corpus_endometrioid_carcinoma	mut_mutation_cluster_1	C6-UCEC
TCGA-A5-A0VP-01	2	3	0	uterine_corpus_endometrioid_carcinoma	mut_mutation_cluster_11	C6-UCEC
TCGA-A5-A0VQ-01	2	4	0	uterine_corpus_endometrioid_carcinoma	mut_mutation_cluster_4	C6-UCEC
TCGA-A6-2670-01	0	0	0	colon_adenocarcinoma	mut_mutation_cluster_5
TCGA-A6-2672-01	0	1	0	colon_adenocarcinoma	mut_mutation_cluster_6	C7-COAD/READ
TCGA-A6-2674-01	13	0	0	colon_adenocarcinoma	mut_mutation_cluster_5	C7-COAD/READ
TCGA-A6-2676-01	2	3	0	colon_adenocarcinoma	mut_mutation_cluster_8	C7-COAD/READ
TCGA-A6-2677-01	0	5	0	colon_adenocarcinoma	mut_mutation_c1uster_9	C7-COAD/READ
TCGA-A6-2678-01	13	0	0	colon_adenocarcinoma	mut_mutation_cluster_5	C7-COAD/READ
TCGA-A6-2683-01	0	0	0	colon_adenocarcinoma	mut_mutation_cluster_11	C7-COAD/READ
TCGA-A6-3807-01	0	3	0	colon_adenocarcinoma	mut_mutation_cluster_2	C7-COAD/READ
TCGA-A6-3808-01	0	4	0	colon_adenocarcinoma	mut_mutation_cluster_1	C7-COAD/READ
TCGA-A6-3810-01	13	0	0	colon_adenocarcinoma	mut_mutation_cluster_5	C7-COAD/READ
TCGA-A7-A0CD-01	0	1	2	breast_invasive_carcinoma	mut_mutation_c1uster_9	C3-BRCA/Luminal
TCGA-A7-A0CE-01	0	5	0	breast_invasive_carcinoma	mut_mutation_cluster_5	C4-BRCA/Basal
TCGA-A7-A0CG-01	0	4	11	breast_invasive_carcinoma	mut_mutation_cluster_4	C3-BRCA/Luminal
TCGA-A7-A0CH-01	0	4	2	breast_invasive_carcinoma	mut_mutation_cluster_4	C3-BRCA/Luminal
TCGA-A7-A0CJ-01	0	5	0	breast_invasive_carcinoma	mut_mutation_cluster_3	C3-BRCA/Luminal
TCGA-A7-A0D9-01	0	4	0	breast_invasive_carcinoma	mut_mutation_cluster_4	C3-BRCA/Luminal
TCGA-A7-A0DA-01	0	0	0	breast_invasive_carcinoma	mut_mutation_cluster_13	C4-BRCA/Basal
TCGA-A7-A0DB-01	0	4	0		mut_mutation_cluster_4	C3-BRCA/Luminal
TCGA-A7-A13D-01	0	0	0		mut_mutation_cluster_2	C4-BRCA/Basal
TCGA-A7-A13F-01	0	1	2	breast_invasive_carcinoma	mut_mutation_c1uster_9	C3-BRCA/Luminal
TCGA-A7-A13G-01	0	4	5	breast_invasive_carcinoma	mut_mutation_cluster_4
TCGA-A7-A26E-01	0	4	2		mut_mutation_cluster_1	C3-BRCA/Luminal
TCGA-A7-A26F-01	13	0	0	breast_invasive_carcinoma	mut_mutation_cluster_3	C4-BRCA/Basal
TCGA-A7-A26G-01	13	0	0	breast_invasive_carcinoma	mut_mutation_cluster_5	C4-BRCA/Basal
TCGA-A7-A26H-01	0	4	0	breast_invasive_carcinoma	mut_mutation_cluster_4	C3-BRCA/Luminal
TCGA-A7-A26I-01	0	0	0	breast_invasive_carcinoma	mut_mutation_cluster_5	C4-BRCA/Basal
TCGA-A7-A26J-01	0	1	12		mut_mutation_c1uster_9	C3-BRCA/Luminal
TCGA-A8-A06N-01	0	1	8	breast_invasive_carcinoma	mut_mutation_c1uster_9	C3-BRCA/Luminal
TCGA-A8-A06O-01	13	0	0	breast_invasive_carcinoma	mut_mutation_cluster_5	C3-BRCA/Luminal
TCGA-A8-A06P-01	0	4	0	breast_invasive_carcinoma	mut_mutation_cluster_4	C3-BRCA/Luminal
TCGA-A8-A06Q-01	0	0	0	breast_invasive_carcinoma	mut_mutation_cluster_3	C3-BRCA/Luminal
TCGA-A8-A06R-01	0	4	5	breast_invasive_carcinoma	mut_mutation_cluster_4	C3-BRCA/Luminal
TCGA-A8-A06T-01	0	1	2	breast_invasive_carcinoma	mut_mutation_cluster_14	C3-BRCA/Luminal
TCGA-A8-A06U-01	0	6	7	breast_invasive_carcinoma	mut_mutation_cluster_4	C3-BRCA/Luminal
TCGA-A8-A06X-01	0	3	0	breast_invasive_carcinoma	mut_mutation_c1uster_10	C3-BRCA/Luminal
TCGA-A8-A06Y-01	0	1	2	breast_invasive_carcinoma	mut_mutation_c1uster_9	C3-BRCA/Luminal
TCGA-A8-A06Z-01	0	4	2	breast_invasive_carcinoma	mut_mutation_c1uster_9	C3-BRCA/Luminal
TCGA-A8-A075-01	0	0	0	breast_invasive_carcinoma	mut_mutation_cluster_3	C3-BRCA/Luminal
TCGA-A8-A076-01	0	3	0	breast_invasive_carcinoma	mut_mutation_c1uster_9	C3-BRCA/Luminal
TCGA-A8-A079-01	0	0	0	breast_invasive_carcinoma	mut_mutation_cluster_5	C3-BRCA/Luminal
TCGA-A8-A07B-01	13	0	0	breast_invasive_carcinoma	mut_mutation_cluster_2	C3-BRCA/Luminal
TCGA-A8-A07C-01	0	1	0	breast_invasive_carcinoma	mut_mutation_cluster_14	C4-BRCA/Basal
TCGA-A8-A07E-01	0	4	0	breast_invasive_carcinoma	mut_mutation_cluster_4	C3-BRCA/Luminal
TCGA-A8-A07F-01	0	1	8	breast_invasive_carcinoma	mut_mutation_c1uster_9	C3-BRCA/Luminal
TCGA-A8-A07G-01	0	4	11	breast_invasive_carcinoma	mut_mutation_cluster_4	C3-BRCA/Luminal
TCGA-A8-A07I-01	0	7	11	breast_invasive_carcinoma	mut_mutation_c1uster_9	C3-BRCA/Luminal
TCGA-A8-A07J-01	0	4	5	breast_invasive_carcinoma	mut_mutation_cluster_4	C3-BRCA/Luminal
TCGA-A8-A07L-01	0	3	2	breast_invasive_carcinoma	mut_mutation_cluster_12	C3-BRCA/Luminal
TCGA-A8-A07O-01	0	0	5	breast_invasive_carcinoma	mut_mutation_cluster_5	C4-BRCA/Basal
TCGA-A8-A07P-01	0	1	2	breast_invasive_carcinoma	mut_mutation_c1uster_9	C3-BRCA/Luminal
TCGA-A8-A07R-01	0	3	0	breast_invasive_carcinoma	mut_mutation_cluster_5	C4-BRCA/Basal
TCGA-A8-A07U-01	13	0	13	breast_invasive_carcinoma	mut_mutation_cluster_5	C4-BRCA/Basal
TCGA-A8-A07W-01	0	0	0	breast_invasive_carcinoma	mut_mutation_cluster_5	C3-BRCA/Luminal
TCGA-A8-A07Z-01	0	4	2	breast_invasive_carcinoma	mut_mutation_cluster_4	C3-BRCA/Luminal
TCGA-A8-A081-01	13	0	0	breast_invasive_carcinoma	mut_mutation_cluster_3	C3-BRCA/Luminal
TCGA-A8-A082-01	0	6	2	breast_invasive_carcinoma	mut_mutation_c1uster_9	C3-BRCA/Luminal
TCGA-A8-A083-01	0	1	5	breast_invasive_carcinoma	mut_mutation_c1uster_9	C3-BRCA/Luminal
TCGA-A8-A084-01	0	11	0	breast_invasive_carcinoma	mut_mutation_cluster_3	C3-BRCA/Luminal
TCGA-A8-A085-01	0	1	13	breast_invasive_carcinoma	mut_mutation_c1uster_9	C3-BRCA/Luminal
TCGA-A8-A086-01	0	1	2	breast_invasive_carcinoma	mut_mutation_c1uster_9	C3-BRCA/Luminal
TCGA-A8-A08A-01	0	1	9	breast_invasive_carcinoma	mut_mutation_c1uster_9	C3-BRCA/Luminal
TCGA-A8-A08B-01	0	4	0	breast_invasive_carcinoma	mut_mutation_cluster_4	C3-BRCA/Luminal
TCGA-A8-A08F-01	0	8	0	breast_invasive_carcinoma	mut_mutation_c1uster_9	C3-BRCA/Luminal
TCGA-A8-A08G-01	0	3	2	breast_invasive_carcinoma	mut_mutation_c1uster_9	C3-BRCA/Luminal
TCGA-A8-A08H-01	0	1	2	breast_invasive_carcinoma	mut_mutation_c1uster_9	C3-BRCA/Luminal
TCGA-A8-A08I-01	13	0	0	breast_invasive_carcinoma	mut_mutation_cluster_5	C3-BRCA/Luminal
TCGA-A8-A08J-01	0	1	11	breast_invasive_carcinoma	mut_mutation_cluster_12	C3-BRCA/Luminal
TCGA-A8-A08L-01	0	3	0	breast_invasive_carcinoma	mut_mutation_cluster_1	C3-BRCA/Luminal
TCGA-A8-A08O-01	0	4	0	breast_invasive_carcinoma	mut_mutation_cluster_4	C3-BRCA/Luminal
TCGA-A8-A08P-01	0	0	9	breast_invasive_carcinoma	mut_mutation_cluster_3	C3-BRCA/Luminal
TCGA-A8-A08R-01	0	0	0	breast_invasive_carcinoma	mut_mutation_cluster_3	C4-BRCA/Basal
TCGA-A8-A08S-01	0	1	2	breast_invasive_carcinoma	mut_mutation_cluster_4	C3-BRCA/Luminal
TCGA-A8-A08T-01	0	4	0	breast_invasive_carcinoma	mut_mutation_cluster_4	C3-BRCA/Luminal
TCGA-A8-A08X-01	13	0	2	breast_invasive_carcinoma	mut_mutation_cluster_5	C3-BRCA/Luminal
TCGA-A8-A08Z-01	0	4	0	breast_invasive_carcinoma	mut_mutation_cluster_4	C3-BRCA/Luminal
TCGA-A8-A090-01	0	1	7	breast_invasive_carcinoma	mut_mutation_c1uster_9	C3-BRCA/Luminal
TCGA-A8-A091-01	0	1	2	breast_invasive_carcinoma	mut_mutation_c1uster_9	C3-BRCA/Luminal
TCGA-A8-A092-01	0	0	0	breast_invasive_carcinoma	mut_mutation_cluster_3	C3-BRCA/Luminal
TCGA-A8-A093-01	0	1	0	breast_invasive_carcinoma	mut_mutation_cluster_4	C3-BRCA/Luminal
TCGA-A8-A094-01	0	3	0	breast_invasive_carcinoma	mut_mutation_cluster_6	C3-BRCA/Luminal
TCGA-A8-A095-01	0	5	0	breast_invasive_carcinoma	mut_mutation_cluster_4	C3-BRCA/Luminal
TCGA-A8-A096-01	0	4	2	breast_invasive_carcinoma	mut_mutation_cluster_4	C3-BRCA/Luminal
TCGA-A8-A097-01	0	0	0	breast_invasive_carcinoma	mut_mutation_cluster_5	C3-BRCA/Luminal
TCGA-A8-A099-01	0	1	0	breast_invasive_carcinoma	mut_mutation_cluster_4	C3-BRCA/Luminal
TCGA-A8-A09A-01	0	1	0	breast_invasive_carcinoma	mut_mutation_c1uster_10	C3-BRCA/Luminal
TCGA-A8-A09B-01	0	4	0	breast_invasive_carcinoma	mut_mutation_cluster_4	C3-BRCA/Luminal
TCGA-A8-A09C-01	0	4	2	breast_invasive_carcinoma	mut_mutation_cluster_4	C3-BRCA/Luminal
TCGA-A8-A09D-01	0	4	0	breast_invasive_carcinoma	mut_mutation_cluster_4	C3-BRCA/Luminal
TCGA-A8-A09E-01	5	5	0	breast_invasive_carcinoma	mut_mutation_c1uster_9	C3-BRCA/Luminal
TCGA-A8-A09G-01	0	8	0	breast_invasive_carcinoma	mut_mutation_c1uster_9	C3-BRCA/Luminal
TCGA-A8-A09I-01	0	1	2	breast_invasive_carcinoma	mut_mutation_c1uster_9	C3-BRCA/Luminal
TCGA-A8-A09K-01	10	1	2	breast_invasive_carcinoma	mut_mutation_c1uster_9	C3-BRCA/Luminal
TCGA-A8-A09M-01	0	9	0	breast_invasive_carcinoma	mut_mutation_c1uster_10	C3-BRCA/Luminal
TCGA-A8-A09N-01	13	0	0	breast_invasive_carcinoma	mut_mutation_cluster_5	C3-BRCA/Luminal
TCGA-A8-A09Q-01	0	0	0	breast_invasive_carcinoma	mut_mutation_cluster_5	C3-BRCA/Luminal
TCGA-A8-A09R-01	0	1	0	breast_invasive_carcinoma	mut_mutation_c1uster_9	C3-BRCA/Luminal
TCGA-A8-A09T-01	0	7	4	breast_invasive_carcinoma	mut_mutation_c1uster_9	C3-BRCA/Luminal
TCGA-A8-A09V-01	0	1	5	breast_invasive_carcinoma	mut_mutation_c1uster_9	C3-BRCA/Luminal
TCGA-A8-A09W-01	0	5	0	breast_invasive_carcinoma	mut_mutation_c1uster_9	C3-BRCA/Luminal
TCGA-A8-A09X-01	0	0	0	breast_invasive_carcinoma	mut_mutation_cluster_5	C3-BRCA/Luminal
TCGA-A8-A0A1-01	0	4	0	breast_invasive_carcinoma	mut_mutation_cluster_4	C3-BRCA/Luminal
TCGA-A8-A0A2-01	0	4	8	breast_invasive_carcinoma	mut_mutation_c1uster_9	C3-BRCA/Luminal
TCGA-A8-A0A4-01	0	5	0	breast_invasive_carcinoma	mut_mutation_c1uster_9	C3-BRCA/Luminal
TCGA-A8-A0A7-01	0	4	0	breast_invasive_carcinoma	mut_mutation_cluster_4	C3-BRCA/Luminal
TCGA-A8-A0A9-01	0	4	6	breast_invasive_carcinoma	mut_mutation_cluster_4	C3-BRCA/Luminal
TCGA-A8-A0AB-01	0	7	4	breast_invasive_carcinoma	mut_mutation_c1uster_9	C3-BRCA/Luminal
TCGA-A8-A0AD-01	0	1	8	breast_invasive_carcinoma	mut_mutation_c1uster_9	C3-BRCA/Luminal
TCGA-AA-3514-01	0	1	0	colon_adenocarcinoma	mut_mutation_c1uster_9	C7-COAD/READ
TCGA-AA-3516-01	2	3	0	colon_adenocarcinoma	mut_mutation_cluster_1	C7-COAD/READ
TCGA-AA-3517-01	13	0	0	colon_adenocarcinoma	mut_mutation_cluster_5	C7-COAD/READ
TCGA-AA-3518-01	2	3	0	colon_adenocarcinoma	mut_mutation_cluster_6	C7-COAD/READ
TCGA-AA-3519-01	13	0	0	colon_adenocarcinoma	mut_mutation_cluster_5	C7-COAD/READ
TCGA-AA-3520-01	0	0	0	colon_adenocarcinoma	mut_mutation_cluster_2	C7-COAD/READ
TCGA-AA-3521-01	0	7	4	colon_adenocarcinoma	mut_mutation_cluster_12	C7-COAD/READ
TCGA-AA-3522-01	0	10	2	colon_adenocarcinoma	mut_mutation_cluster_12	C7-COAD/READ
TCGA-AA-3524-01	0	0	0	colon_adenocarcinoma	mut_mutation_cluster_5	C7-COAD/READ
TCGA-AA-3525-01	0	3	0	colon_adenocarcinoma	mut_mutation_cluster_7	C7-COAD/READ
TCGA-AA-3526-01	13	0	0	colon_adenocarcinoma	mut_mutation_cluster_5
TCGA-AA-3527-01	0	1	0	colon_adenocarcinoma	mut_mutation_cluster_7	C7-COAD/READ
TCGA-AA-3529-01	0	1	0	colon_adenocarcinoma	mut_mutation_c1uster_9	C7-COAD/READ
TCGA-AA-3530-01	0	3	0	colon_adenocarcinoma	mut_mutation_cluster_12	C7-COAD/READ
TCGA-AA-3531-01	0	5	0	colon_adenocarcinoma	mut_mutation_cluster_2	C7-COAD/READ
TCGA-AA-3532-01	0	4	0	colon_adenocarcinoma	mut_mutation_cluster_1	C7-COAD/READ
TCGA-AA-3534-01	0	12	0	colon_adenocarcinoma	mut_mutation_c1uster_9	C7-COAD/READ
TCGA-AA-3538-01	0	1	11	colon_adenocarcinoma	mut_mutation_c1uster_9	C7-COAD/READ
TCGA-AA-3542-01	0	3	0	colon_adenocarcinoma	mut_mutation_cluster_8	C7-COAD/READ
TCGA-AA-3543-01	0	1	0	colon_adenocarcinoma	mut_mutation_cluster_14	C7-COAD/READ
TCGA-AA-3544-01	0	5	0	colon_adenocarcinoma	mut_mutation_c1uster_9	C7-COAD/READ
TCGA-AA-3548-01	0	1	8	colon_adenocarcinoma	mut_mutation_cluster_12	C7-COAD/READ
TCGA-AA-3549-01	0	0	0	colon_adenocarcinoma	mut_mutation_cluster_5	C7-COAD/READ
TCGA-AA-3552-01	13	0	0	colon_adenocarcinoma	mut_mutation_cluster_3	C7-COAD/READ
TCGA-AA-3553-01	0	0	0	colon_adenocarcinoma	mut_mutation_cluster_5	C7-COAD/READ
TCGA-AA-3554-01	0	3	0	colon_adenocarcinoma	mut_mutation_cluster_1	C7-COAD/READ
TCGA-AA-3555-01	2	3	0	colon_adenocarcinoma	mut_mutation_cluster_1	C7-COAD/READ
TCGA-AA-3556-01	0	0	0	colon_adenocarcinoma	mut_mutation_cluster_2	C7-COAD/READ
TCGA-AA-3558-01	0	0	0	colon_adenocarcinoma	mut_mutation_cluster_2	C7-COAD/READ
TCGA-AA-3560-01	0	0	0	colon_adenocarcinoma	mut_mutation_cluster_2	C7-COAD/READ
TCGA-AA-3561-01	0	0	0	colon_adenocarcinoma	mut_mutation_cluster_2	C7-COAD/READ
TCGA-AA-3562-01	0	0	0	colon_adenocarcinoma	mut_mutation_cluster_5	C7-COAD/READ
TCGA-AA-3664-01	0	3	0	colon_adenocarcinoma	mut_mutation_cluster_1	C7-COAD/READ
TCGA-AA-3666-01	0	3	0	colon_adenocarcinoma	mut_mutation_cluster_5	C7-COAD/READ
TCGA-AA-3667-01	13	0	0	colon_adenocarcinoma	mut_mutation_cluster_5	C7-COAD/READ
TCGA-AA-3672-01	2	3	0	colon_adenocarcinoma	mut_mutation_cluster_11	C7-COAD/READ
TCGA-AA-3673-01	0	4	0	colon_adenocarcinoma	mut_mutation_cluster_1	C7-COAD/READ
TCGA-AA-3678-01	0	3	8	colon_adenocarcinoma	mut_mutation_c1uster_9	C7-COAD/READ
TCGA-AA-3679-01	0	0	0	colon_adenocarcinoma	mut_mutation_cluster_5	C7-COAD/READ
TCGA-AA-3680-01	0	3	0	colon_adenocarcinoma	mut_mutation_cluster_12	C7-COAD/READ
TCGA-AA-3681-01	0	3	0	colon_adenocarcinoma	mut_mutation_cluster_2	C7-COAD/READ
TCGA-AA-3684-01	0	1	0	colon_adenocarcinoma	mut_mutation_c1uster_9	C7-COAD/READ
TCGA-AA-3685-01	0	0	0	colon_adenocarcinoma	mut_mutation_cluster_5
TCGA-AA-3688-01	0	1	0	colon_adenocarcinoma	mut_mutation_cluster_12	C7-COAD/READ
TCGA-AA-3692-01	0	10	10	colon_adenocarcinoma	mut_mutation_c1uster_9	C7-COAD/READ
TCGA-AA-3693-01	0	0	0	colon_adenocarcinoma	mut_mutation_cluster_5	C7-COAD/READ
TCGA-AA-3695-01	0	3	0	colon_adenocarcinoma	mut_mutation_cluster_12	C7-COAD/READ
TCGA-AA-3696-01	0	4	0	colon_adenocarcinoma	mut_mutation_cluster_1	C7-COAD/READ
TCGA-AA-3710-01	2	3	0	colon_adenocarcinoma	mut_mutation_cluster_6	C7-COAD/READ
TCGA-AA-3715-01	2	3	0	colon_adenocarcinoma	mut_mutation_cluster_11	C7-COAD/READ
TCGA-AA-3811-01	2	0	0	colon_adenocarcinoma	mut_mutation_cluster_8	C7-COAD/READ
TCGA-AA-3812-01	0	10	0	colon_adenocarcinoma	mut_mutation_cluster_4	C7-COAD/READ
TCGA-AA-3814-01	0	0	0	colon_adenocarcinoma	mut_mutation_cluster_2	C7-COAD/READ
TCGA-AA-3818-01	0	3	0	colon_adenocarcinoma	mut_mutation_cluster_1	C7-COAD/READ
TCGA-AA-3819-01	0	3	0	colon_adenocarcinoma	mut_mutation_c1uster_9	C7-COAD/READ
TCGA-AA-3821-01	2	3	0	colon_adenocarcinoma	mut_mutation_cluster_6	C7-COAD/READ
TCGA-AA-3831-01	0	3	0	colon_adenocarcinoma	mut_mutation_c1uster_9	C7-COAD/READ
TCGA-AA-3833-01	2	3	0	colon_adenocarcinoma	mut_mutation_cluster_6	C7-COAD/READ
TCGA-AA-3837-01	0	3	0	colon_adenocarcinoma	mut_mutation_cluster_7	C7-COAD/READ
TCGA-AA-3842-01	0	0	0	colon_adenocarcinoma	mut_mutation_cluster_2	C7-COAD/READ
TCGA-AA-3844-01	0	0	0	colon_adenocarcinoma	mut_mutation_cluster_2	C7-COAD/READ
TCGA-AA-3845-01	2	3	0	colon_adenocarcinoma	mut_mutation_cluster_7	C7-COAD/READ
TCGA-AA-3846-01	0	3	0	colon_adenocarcinoma	mut_mutation_c1uster_9	C7-COAD/READ
TCGA-AA-3848-01	0	0	0	colon_adenocarcinoma	mut_mutation_cluster_2	C7-COAD/READ
TCGA-AA-3850-01	0	3	0	colon_adenocarcinoma	mut_mutation_cluster_4	C7-COAD/READ
TCGA-AA-3851-01	0	0	0	colon_adenocarcinoma	mut_mutation_cluster_2	C7-COAD/READ
TCGA-AA-3852-01	0	3	0	colon_adenocarcinoma	mut_mutation_cluster_1	C7-COAD/READ
TCGA-AA-3854-01	0	5	0	colon_adenocarcinoma	mut_mutation_cluster_12	C7-COAD/READ
TCGA-AA-3855-01	0	3	0	colon_adenocarcinoma	mut_mutation_c1uster_9	C7-COAD/READ
TCGA-AA-3856-01	0	0	0	colon_adenocarcinoma	mut_mutation_cluster_5	C7-COAD/READ
TCGA-AA-3858-01	0	0	0	colon_adenocarcinoma	mut_mutation_cluster_5	C7-COAD/READ
TCGA-AA-3860-01	0	0	0	colon_adenocarcinoma	mut_mutation_cluster_5	C7-COAD/READ
TCGA-AA-3864-01	2	3	0	colon_adenocarcinoma	mut_mutation_cluster_11	C7-COAD/READ
TCGA-AA-3866-01	0	0	0	colon_adenocarcinoma	mut_mutation_cluster_3	C7-COAD/READ
TCGA-AA-3867-01	0	0	0	colon_adenocarcinoma	mut_mutation_cluster_5	C7-COAD/READ
TCGA-AA-3869-01	0	0	0	colon_adenocarcinoma	mut_mutation_cluster_5	C7-COAD/READ
TCGA-AA-3870-01	0	3	0	colon_adenocarcinoma	mut_mutation_cluster_12	C7-COAD/READ
TCGA-AA-3872-01	0	1	2	colon_adenocarcinoma	mut_mutation_c1uster_9	C7-COAD/READ
TCGA-AA-3875-01	0	0	0	colon_adenocarcinoma	mut_mutation_cluster_5	C7-COAD/READ
TCGA-AA-3877-01	2	3	0	colon_adenocarcinoma	mut_mutation_cluster_6	C7-COAD/READ
TCGA-AA-3930-01	0	3	0	colon_adenocarcinoma	mut_mutation_cluster_2	C7-COAD/READ
TCGA-AA-3939-01	0	4	0	colon_adenocarcinoma	mut_mutation_cluster_1	C7-COAD/READ
TCGA-AA-3941-01	0	0	0	colon_adenocarcinoma	mut_mutation_cluster_2	C7-COAD/READ
TCGA-AA-3947-01	2	3	0	colon_adenocarcinoma	mut_mutation_cluster_11	C7-COAD/READ
TCGA-AA-3949-01	2	3	0	colon_adenocarcinoma	mut_mutation_cluster_11	C7-COAD/READ
TCGA-AA-3952-01	0	7	0	colon_adenocarcinoma	mut_mutation_c1uster_9	C7-COAD/READ
TCGA-AA-3955-01	0	0	0	colon_adenocarcinoma	mut_mutation_cluster_5	C7-COAD/READ
TCGA-AA-3956-01	0	4	0	colon_adenocarcinoma	mut_mutation_cluster_3	C7-COAD/READ
TCGA-AA-3966-01	2	3	0	colon_adenocarcinoma	mut_mutation_cluster_6	C7-COAD/READ
TCGA-AA-3971-01	0	5	0	colon_adenocarcinoma	mut_mutation_c1uster_9	C7-COAD/READ
TCGA-AA-3972-01	0	0	0	colon_adenocarcinoma	mut_mutation_cluster_5	C7-COAD/READ
TCGA-AA-3973-01	0	3	0	colon_adenocarcinoma	mut_mutation_cluster_14	C7-COAD/READ
TCGA-AA-3975-01	0	0	0	colon_adenocarcinoma	mut_mutation_cluster_2	C7-COAD/READ
TCGA-AA-3976-01	0	0	0	colon_adenocarcinoma	mut_mutation_cluster_13	C7-COAD/READ
TCGA-AA-3977-01	2	3	0	colon_adenocarcinoma	mut_mutation_cluster_11	C7-COAD/READ
TCGA-AA-3979-01	0	0	0	colon_adenocarcinoma	mut_mutation_cluster_2	C7-COAD/READ
TCGA-AA-3980-01	0	0	0	colon_adenocarcinoma	mut_mutation_cluster_5	C7-COAD/READ
TCGA-AA-3982-01	0	0	0	colon_adenocarcinoma	mut_mutation_cluster_8	C7-COAD/READ
TCGA-AA-3984-01	2	3	0	colon_adenocarcinoma	mut_mutation_cluster_11	C7-COAD/READ
TCGA-AA-3986-01	0	5	0	colon_adenocarcinoma	mut_mutation_cluster_12	C7-COAD/READ
TCGA-AA-3989-01	0	3	0	colon_adenocarcinoma	mut_mutation_c1uster_9	C7-COAD/READ
TCGA-AA-3994-01	0	3	0	colon_adenocarcinoma	mut_mutation_cluster_7	C7-COAD/READ
TCGA-AA-A004-01	13	0	0	colon_adenocarcinoma	mut_mutation_cluster_5	C7-COAD/READ
TCGA-AA-A00A-01	0	3	0	colon_adenocarcinoma	mut_mutation_cluster_12	C7-COAD/READ
TCGA-AA-A00D-01	0	4	0	colon_adenocarcinoma	mut_mutation_cluster_3	C7-COAD/READ
TCGA-AA-A00E-01	0	3	0	colon_adenocarcinoma	mut_mutation_cluster_11	C7-COAD/READ
TCGA-AA-A00F-01	13	0	0	colon_adenocarcinoma	mut_mutation_cluster_5	C7-COAD/READ
TCGA-AA-A00J-01	2	3	0	colon_adenocarcinoma	mut_mutation_cluster_8	C7-COAD/READ
TCGA-AA-A00K-01	0	3	0	colon_adenocarcinoma	mut_mutation_cluster_12	C7-COAD/READ
TCGA-AA-A00L-01	0	0	0	colon_adenocarcinoma	mut_mutation_cluster_13	C7-COAD/READ
TCGA-AA-A00N-01	2	3	0	colon_adenocarcinoma	mut_mutation_cluster_11	C7-COAD/READ
TCGA-AA-A00O-01	0	0	0	colon_adenocarcinoma	mut_mutation_cluster_5	C7-COAD/READ
TCGA-AA-A00Q-01	0	3	0	colon_adenocarcinoma	mut_mutation_cluster_12	C7-COAD/READ
TCGA-AA-A00R-01	0	3	0	colon_adenocarcinoma	mut_mutation_cluster_6	C7-COAD/READ
TCGA-AA-A00U-01	0	3	0	colon_adenocarcinoma	mut_mutation_c1uster_9	C7-COAD/READ
TCGA-AA-A00W-01	0	0	0	colon_adenocarcinoma	mut_mutation_cluster_2	C7-COAD/READ
TCGA-AA-A00Z-01	0	1	2	colon_adenocarcinoma	mut_mutation_c1uster_9	C7-COAD/READ
TCGA-AA-A010-01	2	3	0	colon_adenocarcinoma	mut_mutation_cluster_11	C7-COAD/READ
TCGA-AA-A017-01	0	1	0	colon_adenocarcinoma	mut_mutation_c1uster_9	C7-COAD/READ
TCGA-AA-A01D-01	0	3	0	colon_adenocarcinoma	mut_mutation_cluster_5	C7-COAD/READ
TCGA-AA-A01F-01	13	5	0	colon_adenocarcinoma	mut_mutation_cluster_2	C7-COAD/READ
TCGA-AA-A01G-01	13	4	0	colon_adenocarcinoma	mut_mutation_cluster_2	C7-COAD/READ
TCGA-AA-A01I-01	0	5	0	colon_adenocarcinoma	mut_mutation_cluster_1	C7-COAD/READ
TCGA-AA-A01K-01	0	5	0	colon_adenocarcinoma	mut_mutation_cluster_2	C7-COAD/READ
TCGA-AA-A01P-01	2	3	0	colon_adenocarcinoma	mut_mutation_cluster_6	C7-COAD/READ
TCGA-AA-A01Q-01	0	3	0	colon_adenocarcinoma	mut_mutation_cluster_3	C7-COAD/READ
TCGA-AA-A01R-01	2	3	0	colon_adenocarcinoma	mut_mutation_cluster_11	C7-COAD/READ
TCGA-AA-A01S-01	0	0	1	colon_adenocarcinoma	mut_mutation_cluster_5	C7-COAD/READ
TCGA-AA-A01T-01	0	0	0	colon_adenocarcinoma	mut_mutation_cluster_13	C7-COAD/READ
TCGA-AA-A01V-01	0	3	0	colon_adenocarcinoma	mut_mutation_cluster_6	C7-COAD/READ
TCGA-AA-A01X-01	0	3	1	colon_adenocarcinoma	mut_mutation_cluster_12	C7-COAD/READ
TCGA-AA-A01Z-01	0	3	0	colon_adenocarcinoma	mut_mutation_cluster_2	C7-COAD/READ
TCGA-AA-A022-01	2	3	0	colon_adenocarcinoma	mut_mutation_cluster_11	C7-COAD/READ
TCGA-AA-A024-01	0	6	8	colon_adenocarcinoma	mut_mutation_c1uster_9	C7-COAD/READ
TCGA-AA-A029-01	0	9	0	colon_adenocarcinoma	mut_mutation_cluster_12	C7-COAD/READ
TCGA-AA-A02F-01	0	0	0	colon_adenocarcinoma	mut_mutation_cluster_8	C7-COAD/READ
TCGA-AA-A02H-01	0	0	0	colon_adenocarcinoma	mut_mutation_cluster_5	C7-COAD/READ
TCGA-AA-A02J-01	0	10	0	colon_adenocarcinoma	mut_mutation_cluster_5	C7-COAD/READ
TCGA-AA-A02O-01	0	3	0	colon_adenocarcinoma	mut_mutation_cluster_1	C7-COAD/READ
TCGA-AA-A02W-01	0	0	0	colon_adenocarcinoma	mut_mutation_cluster_2	C7-COAD/READ
TCGA-AA-A02Y-01	0	3	0	colon_adenocarcinoma	mut_mutation_cluster_1	C7-COAD/READ
TCGA-AA-A03F-01	0	4	0	colon_adenocarcinoma	mut_mutation_cluster_7	C7-COAD/READ
TCGA-AA-A03J-01	0	0	0	colon_adenocarcinoma	mut_mutation_cluster_2	C7-COAD/READ
TCGA-AB-2802-03	7	2	3	acute_myeloid_leukemia	mut_mutation_c1uster_9
TCGA-AB-2803-03	0	1	2	acute_myeloid_leukemia	mut_mutation_c1uster_9	C13-AML
TCGA-AB-2804-03	0	1	1	acute_myeloid_leukemia	mut_mutation_c1uster_9
TCGA-AB-2805-03	0	1	3	acute_myeloid_leukemia	mut_mutation_c1uster_9	C13-AML
TCGA-AB-2806-03	0	1	2	acute_myeloid_leukemia	mut_mutation_c1uster_9	C13-AML
TCGA-AB-2807-03	0	1	3	acute_myeloid_leukemia	mut_mutation_c1uster_9	C13-AML
TCGA-AB-2808-03	0	4	10	acute_myeloid_leukemia	mut_mutation_c1uster_9	C13-AML
TCGA-AB-2809-03	0	2	3	acute_myeloid_leukemia	mut_mutation_c1uster_9
TCGA-AB-2810-03	0	3	1	acute_myeloid_leukemia	mut_mutation_c1uster_9	C13-AML
TCGA-AB-2811-03	7	2	3	acute_myeloid_leukemia	mut_mutation_c1uster_9	C13-AML
TCGA-AB-2812-03	0	2	3	acute_myeloid_leukemia	mut_mutation_c1uster_9	C13-AML
TCGA-AB-2813-03	13	0	4	acute_myeloid_leukemia	mut_mutation_cluster_5	C13-AML
TCGA-AB-2814-03	0	1	2	acute_myeloid_leukemia	mut_mutation_c1uster_9	C13-AML
TCGA-AB-2816-03	7	2	3	acute_myeloid_leukemia	mut_mutation_c1uster_9	C13-AML
TCGA-AB-2817-03	0	1	2	acute_myeloid_leukemia	mut_mutation_c1uster_9	C13-AML
TCGA-AB-2818-03	7	2	3	acute_myeloid_leukemia	mut_mutation_c1uster_9	C13-AML
TCGA-AB-2819-03	0	3	0	acute_myeloid_leukemia	mut_mutation_c1uster_9	C13-AML
TCGA-AB-2820-03	13	0	2	acute_myeloid_leukemia	mut_mutation_cluster_5	C13-AML
TCGA-AB-2821-03	0	8	9	acute_myeloid_leukemia	mut_mutation_c1uster_9	C13-AML
TCGA-AB-2822-03	7	2	3	acute_myeloid_leukemia	mut_mutation_c1uster_9	C13-AML
TCGA-AB-2823-03	0	1	12	acute_myeloid_leukemia	mut_mutation_c1uster_9	C13-AML
TCGA-AB-2824-03	0	2	3	acute_myeloid_leukemia	mut_mutation_c1uster_9	C13-AML
TCGA-AB-2825-03	7	2	3	acute_myeloid_leukemia	mut_mutation_c1uster_9	C13-AML
TCGA-AB-2826-03	0	2	3	acute_myeloid_leukemia	mut_mutation_cluster_12	C13-AML
TCGA-AB-2827-03	0	1	2	acute_myeloid_leukemia	mut_mutation_c1uster_9
TCGA-AB-2828-03	0	1	2	acute_myeloid_leukemia	mut_mutation_c1uster_9	C13-AML
TCGA-AB-2829-03	13	0	0	acute_myeloid_leukemia	mut_mutation_cluster_5
TCGA-AB-2830-03	0	2	3	acute_myeloid_leukemia	mut_mutation_c1uster_9	C13-AML
TCGA-AB-2831-03	7	2	3	acute_myeloid_leukemia	mut_mutation_c1uster_9
TCGA-AB-2832-03	0	1	2	acute_myeloid_leukemia	mut_mutation_c1uster_9	C13-AML
TCGA-AB-2833-03	0	2	3	acute_myeloid_leukemia	mut_mutation_c1uster_9
TCGA-AB-2834-03	9	2	3	acute_myeloid_leukemia	mut_mutation_c1uster_9	C13-AML
TCGA-AB-2835-03	0	1	3	acute_myeloid_leukemia	mut_mutation_c1uster_9	C13-AML
TCGA-AB-2836-03	0	2	3	acute_myeloid_leukemia	mut_mutation_c1uster_9	C13-AML
TCGA-AB-2837-03	0	2	3	acute_myeloid_leukemia	mut_mutation_c1uster_9	C13-AML
TCGA-AB-2838-03	0	1	2	acute_myeloid_leukemia	mut_mutation_c1uster_9	C13-AML
TCGA-AB-2839-03	0	2	3	acute_myeloid_leukemia	mut_mutation_c1uster_9	C13-AML
TCGA-AB-2840-03	9	2	3	acute_myeloid_leukemia	mut_mutation_c1uster_9	C13-AML
TCGA-AB-2841-03	0	3	0	acute_myeloid_leukemia	mut_mutation_c1uster_9	C13-AML
TCGA-AB-2842-03	0	1	2	acute_myeloid_leukemia	mut_mutation_c1uster_9	C13-AML
TCGA-AB-2843-03	0	1	3	acute_myeloid_leukemia	mut_mutation_c1uster_9
TCGA-AB-2844-03	0	9	5	acute_myeloid_leukemia	mut_mutation_c1uster_9	C13-AML
TCGA-AB-2845-03	0	1	3	acute_myeloid_leukemia	mut_mutation_c1uster_9	C13-AML
TCGA-AB-2846-03	0	1	6	acute_myeloid_leukemia	mut_mutation_c1uster_9	C13-AML
TCGA-AB-2847-03	0	1	2	acute_myeloid_leukemia	mut_mutation_c1uster_9
TCGA-AB-2848-03	0	2	3	acute_myeloid_leukemia	mut_mutation_c1uster_9	C13-AML
TCGA-AB-2849-03	0	1	5	acute_myeloid_leukemia	mut_mutation_c1uster_9	C13-AML
TCGA-AB-2850-03	0	1	3	acute_myeloid_leukemia	mut_mutation_c1uster_9
TCGA-AB-2851-03	7	2	3	acute_myeloid_leukemia	mut_mutation_c1uster_9	C13-AML
TCGA-AB-2853-03	7	2	3	acute_myeloid_leukemia	mut_mutation_c1uster_9	C13-AML
TCGA-AB-2854-03	0	1	2	acute_myeloid_leukemia	mut_mutation_c1uster_9	C13-AML
TCGA-AB-2855-03	0	4	3	acute_myeloid_leukemia	mut_mutation_c1uster_9	C13-AML
TCGA-AB-2857-03	0	0	10	acute_myeloid_leukemia	mut_mutation_cluster_5	C13-AML
TCGA-AB-2858-03	0	1	2	acute_myeloid_leukemia	mut_mutation_c1uster_9	C13-AML
TCGA-AB-2859-03	0	2	3	acute_myeloid_leukemia	mut_mutation_c1uster_9
TCGA-AB-2860-03	13	0	5	acute_myeloid_leukemia	mut_mutation_cluster_5	C13-AML
TCGA-AB-2861-03	0	2	3	acute_myeloid_leukemia	mut_mutation_cluster_12	C13-AML
TCGA-AB-2862-03	0	1	4	acute_myeloid_leukemia	mut_mutation_c1uster_9	C13-AML
TCGA-AB-2863-03	7	2	3	acute_myeloid_leukemia	mut_mutation_cluster_14	C13-AML
TCGA-AB-2864-03	0	2	3	acute_myeloid_leukemia	mut_mutation_cluster_12
TCGA-AB-2865-03	0	1	3	acute_myeloid_leukemia	mut_mutation_cluster_12
TCGA-AB-2866-03	0	1	3	acute_myeloid_leukemia	mut_mutation_c1uster_9	C13-AML
TCGA-AB-2867-03	0	2	3	acute_myeloid_leukemia	mut_mutation_cluster_14	C13-AML
TCGA-AB-2868-03	0	0	2	acute_myeloid_leukemia	mut_mutation_cluster_5	C13-AML
TCGA-AB-2869-03	7	2	3	acute_myeloid_leukemia	mut_mutation_c1uster_9	C13-AML
TCGA-AB-2870-03	0	3	6	acute_myeloid_leukemia	mut_mutation_c1uster_9	C13-AML
TCGA-AB-2871-03	0	2	6	acute_myeloid_leukemia	mut_mutation_c1uster_9	C13-AML
TCGA-AB-2872-03	0	5	0	acute_myeloid_leukemia	mut_mutation_c1uster_9	C13-AML
TCGA-AB-2873-03	7	2	3	acute_myeloid_leukemia	mut_mutation_c1uster_9	C13-AML
TCGA-AB-2874-03	0	1	3	acute_myeloid_leukemia	mut_mutation_c1uster_9	C13-AML
TCGA-AB-2875-03	9	7	4	acute_myeloid_leukemia	mut_mutation_c1uster_9	C13-AML
TCGA-AB-2876-03	0	1	3	acute_myeloid_leukemia	mut_mutation_c1uster_9
TCGA-AB-2877-03	0	2	3	acute_myeloid_leukemia	mut_mutation_c1uster_9	C13-AML
TCGA-AB-2878-03	13	0	0	acute_myeloid_leukemia	mut_mutation_cluster_8
TCGA-AB-2879-03	0	2	3	acute_myeloid_leukemia	mut_mutation_c1uster_9	C13-AML
TCGA-AB-2880-03	0	2	3	acute_myeloid_leukemia	mut_mutation_c1uster_9	C13-AML
TCGA-AB-2881-03	0	1	3	acute_myeloid_leukemia	mut_mutation_c1uster_9	C13-AML
TCGA-AB-2882-03	0	11	2	acute_myeloid_leukemia	mut_mutation_c1uster_9	C13-AML
TCGA-AB-2883-03	0	1	3	acute_myeloid_leukemia	mut_mutation_c1uster_9
TCGA-AB-2884-03	7	2	3	acute_myeloid_leukemia	mut_mutation_c1uster_9	C13-AML
TCGA-AB-2885-03	0	0	0	acute_myeloid_leukemia	mut_mutation_cluster_5	C13-AML
TCGA-AB-2886-03	0	1	8	acute_myeloid_leukemia	mut_mutation_c1uster_9	C13-AML
TCGA-AB-2887-03	7	2	3	acute_myeloid_leukemia	mut_mutation_c1uster_9	C13-AML
TCGA-AB-2888-03	0	1	2	acute_myeloid_leukemia	mut_mutation_c1uster_9	C13-AML
TCGA-AB-2889-03	0	3	0	acute_myeloid_leukemia	mut_mutation_c1uster_9	C13-AML
TCGA-AB-2890-03	0	1	3	acute_myeloid_leukemia	mut_mutation_c1uster_9	C13-AML
TCGA-AB-2891-03	0	2	3	acute_myeloid_leukemia	mut_mutation_c1uster_9
TCGA-AB-2892-03	0	4	0	acute_myeloid_leukemia	mut_mutation_c1uster_9
TCGA-AB-2894-03	0	10	0	acute_myeloid_leukemia	mut_mutation_c1uster_9
TCGA-AB-2895-03	7	2	3	acute_myeloid_leukemia	mut_mutation_c1uster_9	C13-AML
TCGA-AB-2896-03	0	2	3	acute_myeloid_leukemia	mut_mutation_c1uster_9	C13-AML
TCGA-AB-2897-03	0	1	0	acute_myeloid_leukemia	mut_mutation_c1uster_9	C13-AML
TCGA-AB-2898-03	0	2	1	acute_myeloid_leukemia	mut_mutation_c1uster_9	C13-AML
TCGA-AB-2899-03	0	1	11	acute_myeloid_leukemia	mut_mutation_c1uster_9	C13-AML
TCGA-AB-2900-03	0	2	3	acute_myeloid_leukemia	mut_mutation_cluster_12	C13-AML
TCGA-AB-2901-03	0	3	0	acute_myeloid_leukemia	mut_mutation_c1uster_9	C13-AML
TCGA-AB-2903-03	0	2	3	acute_myeloid_leukemia	mut_mutation_c1uster_9	C13-AML
TCGA-AB-2904-03	13	0	13	acute_myeloid_leukemia	mut_mutation_cluster_5	C13-AML
TCGA-AB-2905-03	0	1	10	acute_myeloid_leukemia	mut_mutation_c1uster_9
TCGA-AB-2906-03	9	2	2	acute_myeloid_leukemia	mut_mutation_c1uster_9
TCGA-AB-2907-03	0	5	3	acute_myeloid_leukemia	mut_mutation_c1uster_9
TCGA-AB-2908-03	0	0	3	acute_myeloid_leukemia	mut_mutation_cluster_5	C13-AML
TCGA-AB-2909-03	9	2	3	acute_myeloid_leukemia	mut_mutation_c1uster_9	C13-AML
TCGA-AB-2910-03	9	1	2	acute_myeloid_leukemia	mut_mutation_c1uster_9	C13-AML
TCGA-AB-2911-03	0	1	11	acute_myeloid_leukemia	mut_mutation_c1uster_9	C13-AML
TCGA-AB-2912-03	0	2	8	acute_myeloid_leukemia	mut_mutation_c1uster_9
TCGA-AB-2913-03	0	2	3	acute_myeloid_leukemia	mut_mutation_c1uster_9	C13-AML
TCGA-AB-2914-03	0	1	2	acute_myeloid_leukemia	mut_mutation_c1uster_9	C13-AML
TCGA-AB-2915-03	9	7	4	acute_myeloid_leukemia	mut_mutation_c1uster_9	C13-AML
TCGA-AB-2916-03	7	2	10	acute_myeloid_leukemia	mut_mutation_c1uster_9	C13-AML
TCGA-AB-2917-03	0	3	0	acute_myeloid_leukemia	mut_mutation_cluster_12	C13-AML
TCGA-AB-2918-03	9	2	3	acute_myeloid_leukemia	mut_mutation_c1uster_9	C13-AML
TCGA-AB-2919-03	7	2	3	acute_myeloid_leukemia	mut_mutation_c1uster_9	C13-AML
TCGA-AB-2920-03	11	3	0	acute_myeloid_leukemia	mut_mutation_c1uster_9	C13-AML
TCGA-AB-2921-03	9	3	0	acute_myeloid_leukemia	mut_mutation_c1uster_9	C13-AML
TCGA-AB-2922-03	0	2	13	acute_myeloid_leukemia	mut_mutation_c1uster_9
TCGA-AB-2923-03	0	1	1	acute_myeloid_leukemia	mut_mutation_c1uster_9
TCGA-AB-2924-03	0	2	5	acute_myeloid_leukemia	mut_mutation_c1uster_9	C13-AML
TCGA-AB-2925-03	7	2	3	acute_myeloid_leukemia	mut_mutation_c1uster_9	C13-AML
TCGA-AB-2926-03	9	1	0	acute_myeloid_leukemia	mut_mutation_c1uster_9
TCGA-AB-2927-03	0	5	7	acute_myeloid_leukemia	mut_mutation_c1uster_9	C13-AML
TCGA-AB-2928-03	7	2	3	acute_myeloid_leukemia	mut_mutation_c1uster_9	C13-AML
TCGA-AB-2929-03	0	1	8	acute_myeloid_leukemia	mut_mutation_cluster_12	C13-AML
TCGA-AB-2930-03	0	1	3	acute_myeloid_leukemia	mut_mutation_c1uster_9	C13-AML
TCGA-AB-2931-03	7	2	3	acute_myeloid_leukemia	mut_mutation_c1uster_9	C13-AML
TCGA-AB-2932-03	0	1	3	acute_myeloid_leukemia	mut_mutation_c1uster_9	C13-AML
TCGA-AB-2933-03	0	1	3	acute_myeloid_leukemia	mut_mutation_c1uster_9	C13-AML
TCGA-AB-2934-03	0	2	3	acute_myeloid_leukemia	mut_mutation_c1uster_9	C13-AML
TCGA-AB-2935-03	0	0	0	acute_myeloid_leukemia	mut_mutation_cluster_5	C13-AML
TCGA-AB-2936-03	0	1	11	acute_myeloid_leukemia	mut_mutation_c1uster_9	C13-AML
TCGA-AB-2937-03	0	1	2	acute_myeloid_leukemia	mut_mutation_c1uster_9	C13-AML
TCGA-AB-2938-03	7	0	0	acute_myeloid_leukemia	mut_mutation_cluster_5	C13-AML
TCGA-AB-2939-03	0	1	6	acute_myeloid_leukemia	mut_mutation_c1uster_9	C13-AML
TCGA-AB-2940-03	0	1	3	acute_myeloid_leukemia	mut_mutation_c1uster_9	C13-AML
TCGA-AB-2941-03	13	0	0	acute_myeloid_leukemia	mut_mutation_cluster_5	C13-AML
TCGA-AB-2942-03	9	2	3	acute_myeloid_leukemia	mut_mutation_c1uster_9	C13-AML
TCGA-AB-2943-03	13	0	2	acute_myeloid_leukemia	mut_mutation_cluster_5	C13-AML
TCGA-AB-2945-03	7	2	3	acute_myeloid_leukemia	mut_mutation_c1uster_9
TCGA-AB-2946-03	0	1	9	acute_myeloid_leukemia	mut_mutation_c1uster_9
TCGA-AB-2947-03	7	2	3	acute_myeloid_leukemia	mut_mutation_c1uster_9
TCGA-AB-2948-03	0	1	3	acute_myeloid_leukemia	mut_mutation_c1uster_9	C13-AML
TCGA-AB-2949-03	7	2	3	acute_myeloid_leukemia	mut_mutation_c1uster_9	C13-AML
TCGA-AB-2950-03	0	6	2	acute_myeloid_leukemia	mut_mutation_c1uster_9	C13-AML
TCGA-AB-2952-03	0	0	0	acute_myeloid_leukemia	mut_mutation_cluster_5	C13-AML
TCGA-AB-2954-03	0	1	2	acute_myeloid_leukemia	mut_mutation_c1uster_9	C13-AML
TCGA-AB-2955-03	7	2	3	acute_myeloid_leukemia	mut_mutation_c1uster_9	C13-AML
TCGA-AB-2956-03	0	1	2	acute_myeloid_leukemia	mut_mutation_c1uster_9	C13-AML
TCGA-AB-2957-03	9	2	3	acute_myeloid_leukemia	mut_mutation_c1uster_9
TCGA-AB-2959-03	0	1	3	acute_myeloid_leukemia	mut_mutation_c1uster_9	C13-AML
TCGA-AB-2963-03	0	2	3	acute_myeloid_leukemia	mut_mutation_c1uster_9	C13-AML
TCGA-AB-2964-03	0	1	9	acute_myeloid_leukemia	mut_mutation_c1uster_9	C13-AML
TCGA-AB-2965-03	7	2	3	acute_myeloid_leukemia	mut_mutation_cluster_12	C13-AML
TCGA-AB-2966-03	0	2	3	acute_myeloid_leukemia	mut_mutation_cluster_12	C13-AML
TCGA-AB-2967-03	0	2	3	acute_myeloid_leukemia	mut_mutation_c1uster_9	C13-AML
TCGA-AB-2968-03	0	2	3	acute_myeloid_leukemia	mut_mutation_c1uster_9
TCGA-AB-2969-03	7	2	3	acute_myeloid_leukemia	mut_mutation_c1uster_9	C13-AML
TCGA-AB-2970-03	0	1	3	acute_myeloid_leukemia	mut_mutation_c1uster_9	C13-AML
TCGA-AB-2971-03	0	1	8	acute_myeloid_leukemia	mut_mutation_c1uster_9	C13-AML
TCGA-AB-2972-03	0	11	2	acute_myeloid_leukemia	mut_mutation_c1uster_9	C13-AML
TCGA-AB-2973-03	0	2	3	acute_myeloid_leukemia	mut_mutation_c1uster_9	C13-AML
TCGA-AB-2974-03	7	2	3	acute_myeloid_leukemia	mut_mutation_c1uster_9
TCGA-AB-2975-03	7	2	3	acute_myeloid_leukemia	mut_mutation_c1uster_9	C13-AML
TCGA-AB-2976-03	0	2	3	acute_myeloid_leukemia	mut_mutation_c1uster_9	C13-AML
TCGA-AB-2977-03	0	1	1	acute_myeloid_leukemia	mut_mutation_c1uster_9	C13-AML
TCGA-AB-2978-03	0	1	3	acute_myeloid_leukemia	mut_mutation_c1uster_9	C13-AML
TCGA-AB-2979-03	0	1	3	acute_myeloid_leukemia	mut_mutation_c1uster_9	C13-AML
TCGA-AB-2980-03	9	3	3	acute_myeloid_leukemia	mut_mutation_c1uster_9	C13-AML
TCGA-AB-2981-03	7	2	3	acute_myeloid_leukemia	mut_mutation_c1uster_9	C13-AML
TCGA-AB-2982-03	0	1	5	acute_myeloid_leukemia	mut_mutation_c1uster_9	C13-AML
TCGA-AB-2983-03	0	1	6	acute_myeloid_leukemia	mut_mutation_c1uster_9	C13-AML
TCGA-AB-2984-03	0	9	3	acute_myeloid_leukemia	mut_mutation_c1uster_9	C13-AML
TCGA-AB-2985-03	0	4	3	acute_myeloid_leukemia	mut_mutation_c1uster_9	C13-AML
TCGA-AB-2986-03	0	2	7	acute_myeloid_leukemia	mut_mutation_c1uster_9	C13-AML
TCGA-AB-2987-03	0	2	7	acute_myeloid_leukemia	mut_mutation_cluster_12	C13-AML
TCGA-AB-2988-03	0	2	3	acute_myeloid_leukemia	mut_mutation_c1uster_9	C13-AML
TCGA-AB-2989-03	0	1	3	acute_myeloid_leukemia	mut_mutation_c1uster_9
TCGA-AB-2990-03	0	1	3	acute_myeloid_leukemia	mut_mutation_c1uster_9	C13-AML
TCGA-AB-2991-03	0	1	7	acute_myeloid_leukemia	mut_mutation_c1uster_9	C13-AML
TCGA-AB-2992-03	0	1	4	acute_myeloid_leukemia	mut_mutation_c1uster_9	C13-AML
TCGA-AB-2993-03	7	2	3	acute_myeloid_leukemia	mut_mutation_c1uster_9	C13-AML
TCGA-AB-2994-03	9	2	3	acute_myeloid_leukemia	mut_mutation_c1uster_9
TCGA-AB-2995-03	0	1	0	acute_myeloid_leukemia	mut_mutation_c1uster_9	C13-AML
TCGA-AB-2996-03	0	1	3	acute_myeloid_leukemia	mut_mutation_c1uster_9	C13-AML
TCGA-AB-2997-03	0	4	2	acute_myeloid_leukemia	mut_mutation_c1uster_9
TCGA-AB-2998-03	9	2	3	acute_myeloid_leukemia	mut_mutation_c1uster_9	C13-AML
TCGA-AB-2999-03	0	3	6	acute_myeloid_leukemia	mut_mutation_c1uster_9	C13-AML
TCGA-AB-3000-03	0	1	3	acute_myeloid_leukemia	mut_mutation_c1uster_9	C13-AML
TCGA-AB-3001-03	0	1	2	acute_myeloid_leukemia	mut_mutation_c1uster_9	C13-AML
TCGA-AB-3002-03	0	1	8	acute_myeloid_leukemia	mut_mutation_c1uster_9	C13-AML
TCGA-AB-3005-03	0	1	8	acute_myeloid_leukemia	mut_mutation_c1uster_9	C13-AML
TCGA-AB-3006-03	0	1	8	acute_myeloid_leukemia	mut_mutation_c1uster_9	C13-AML
TCGA-AB-3007-03	9	1	2	acute_myeloid_leukemia	mut_mutation_c1uster_9	C13-AML
TCGA-AB-3008-03	0	1	2	acute_myeloid_leukemia	mut_mutation_c1uster_9	C13-AML
TCGA-AB-3009-03	0	5	0	acute_myeloid_leukemia	mut_mutation_c1uster_9	C13-AML
TCGA-AB-3011-03	0	1	3	acute_myeloid_leukemia	mut_mutation_c1uster_9	C13-AML
TCGA-AB-3012-03	0	1	2	acute_myeloid_leukemia	mut_mutation_c1uster_9	C13-AML
TCGA-AC-A23C-01	5	4	0	breast_invasive_carcinoma	mut_mutation_cluster_4	C3-BRCA/Luminal
TCGA-AC-A23E-01	0	4	11	breast_invasive_carcinoma	mut_mutation_cluster_4	C3-BRCA/Luminal
TCGA-AF-2689-01	0	0	0	rectum_adenocarcinoma	mut_mutation_cluster_2	C7-COAD/READ
TCGA-AF-2691-01	0	0	0	rectum_adenocarcinoma	mut_mutation_cluster_2	C7-COAD/READ
TCGA-AF-2692-01	0	1	8	rectum_adenocarcinoma	mut_mutation_cluster_7	C7-COAD/READ
TCGA-AF-3400-01	13	0	0	rectum_adenocarcinoma	mut_mutation_cluster_5	C7-COAD/READ
TCGA-AF-3913-01	0	0	0	rectum_adenocarcinoma	mut_mutation_cluster_8	C7-COAD/READ
TCGA-AG-3574-01	0	1	2	rectum_adenocarcinoma	mut_mutation_c1uster_9	C7-COAD/READ
TCGA-AG-3575-01	0	0	0	rectum_adenocarcinoma	mut_mutation_cluster_2	C7-COAD/READ
TCGA-AG-3578-01	13	0	7	rectum_adenocarcinoma	mut_mutation_cluster_5	C7-COAD/READ
TCGA-AG-3580-01	0	1	0	rectum_adenocarcinoma	mut_mutation_cluster_12	C7-COAD/READ
TCGA-AG-3581-01	0	0	0	rectum_adenocarcinoma	mut_mutation_cluster_2	C7-COAD/READ
TCGA-AG-3582-01	0	7	4	rectum_adenocarcinoma	mut_mutation_c1uster_9	C7-COAD/READ
TCGA-AG-3583-01	0	1	0	rectum_adenocarcinoma	mut_mutation_cluster_12	C7-COAD/READ
TCGA-AG-3584-01	0	1	2	rectum_adenocarcinoma	mut_mutation_c1uster_9	C7-COAD/READ
TCGA-AG-3586-01	0	1	2	rectum_adenocarcinoma	mut_mutation_cluster_7	C7-COAD/READ
TCGA-AG-3587-01	13	0	0	rectum_adenocarcinoma	mut_mutation_cluster_5	C7-COAD/READ
TCGA-AG-3593-01	0	1	11	rectum_adenocarcinoma	mut_mutation_c1uster_9	C7-COAD/READ
TCGA-AG-3594-01	0	0	0	rectum_adenocarcinoma	mut_mutation_cluster_2	C7-COAD/READ
TCGA-AG-3598-01	0	0	0	rectum_adenocarcinoma	mut_mutation_cluster_2	C7-COAD/READ
TCGA-AG-3599-01	0	4	0	rectum_adenocarcinoma	mut_mutation_cluster_1	C7-COAD/READ
TCGA-AG-3600-01	0	1	0	rectum_adenocarcinoma	mut_mutation_c1uster_9	C7-COAD/READ
TCGA-AG-3601-01	0	0	0	rectum_adenocarcinoma	mut_mutation_cluster_5	C7-COAD/READ
TCGA-AG-3602-01	0	0	0	rectum_adenocarcinoma	mut_mutation_cluster_2	C7-COAD/READ
TCGA-AG-3605-01	0	0	0	rectum_adenocarcinoma	mut_mutation_cluster_2	C7-COAD/READ
TCGA-AG-3608-01	13	0	0	rectum_adenocarcinoma	mut_mutation_cluster_5	C7-COAD/READ
TCGA-AG-3609-01	0	0	0	rectum_adenocarcinoma	mut_mutation_cluster_2	C7-COAD/READ
TCGA-AG-3611-01	0	0	0	rectum_adenocarcinoma	mut_mutation_cluster_2	C7-COAD/READ
TCGA-AG-3612-01	0	0	0	rectum_adenocarcinoma	mut_mutation_cluster_5	C7-COAD/READ
TCGA-AG-3726-01	0	0	0	rectum_adenocarcinoma	mut_mutation_cluster_11	C7-COAD/READ
TCGA-AG-3727-01	0	3	0	rectum_adenocarcinoma	mut_mutation_cluster_12	C7-COAD/READ
TCGA-AG-3878-01	0	4	0	rectum_adenocarcinoma	mut_mutation_cluster_1	C7-COAD/READ
TCGA-AG-3881-01	0	1	0	rectum_adenocarcinoma	mut_mutation_c1uster_9	C7-COAD/READ
TCGA-AG-3882-01	0	0	0	rectum_adenocarcinoma	mut_mutation_cluster_5	C7-COAD/READ
TCGA-AG-3883-01	0	3	0	rectum_adenocarcinoma	mut_mutation_c1uster_9	C7-COAD/READ
TCGA-AG-3887-01	0	4	0	rectum_adenocarcinoma	mut_mutation_cluster_1	C7-COAD/READ
TCGA-AG-3890-01	0	0	0	rectum_adenocarcinoma	mut_mutation_cluster_5	C7-COAD/READ
TCGA-AG-3892-01	2	3	0	rectum_adenocarcinoma	mut_mutation_cluster_2	C7-COAD/READ
TCGA-AG-3893-01	0	0	0	rectum_adenocarcinoma	mut_mutation_cluster_5	C7-COAD/READ
TCGA-AG-3894-01	0	9	0	rectum_adenocarcinoma	mut_mutation_c1uster_9	C7-COAD/READ
TCGA-AG-3896-01	0	0	0	rectum_adenocarcinoma	mut_mutation_cluster_2	C7-COAD/READ
TCGA-AG-3898-01	0	0	10	rectum_adenocarcinoma	mut_mutation_cluster_5	C7-COAD/READ
TCGA-AG-3901-01	0	4	0	rectum_adenocarcinoma	mut_mutation_cluster_1	C7-COAD/READ
TCGA-AG-3902-01	0	0	0	rectum_adenocarcinoma	mut_mutation_cluster_2	C7-COAD/READ
TCGA-AG-3909-01	0	8	0	rectum_adenocarcinoma	mut_mutation_cluster_11	C7-COAD/READ
TCGA-AG-3999-01	0	0	0	rectum_adenocarcinoma	mut_mutation_cluster_2	C7-COAD/READ
TCGA-AG-4001-01	0	0	0	rectum_adenocarcinoma	mut_mutation_cluster_5	C7-COAD/READ
TCGA-AG-4005-01	0	0	0	rectum_adenocarcinoma	mut_mutation_cluster_2	C7-COAD/READ
TCGA-AG-4007-01	0	0	0	rectum_adenocarcinoma	mut_mutation_cluster_5	C7-COAD/READ
TCGA-AG-4008-01	13	5	0	rectum_adenocarcinoma	mut_mutation_cluster_2	C7-COAD/READ
TCGA-AG-4015-01	0	0	0	rectum_adenocarcinoma	mut_mutation_cluster_3	C7-COAD/READ
TCGA-AG-A002-01	2	3	0	rectum_adenocarcinoma	mut_mutation_cluster_11	C7-COAD/READ
TCGA-AG-A008-01	0	4	0	rectum_adenocarcinoma	mut_mutation_cluster_1	C7-COAD/READ
TCGA-AG-A00C-01	0	0	0	rectum_adenocarcinoma	mut_mutation_cluster_2	C7-COAD/READ
TCGA-AG-A00H-01	0	4	0	rectum_adenocarcinoma	mut_mutation_cluster_1	C7-COAD/READ
TCGA-AG-A00Y-01	0	8	0	rectum_adenocarcinoma	mut_mutation_cluster_2	C7-COAD/READ
TCGA-AG-A011-01	0	0	0	rectum_adenocarcinoma	mut_mutation_cluster_8	C7-COAD/READ
TCGA-AG-A014-01	0	0	0	rectum_adenocarcinoma	mut_mutation_cluster_2	C7-COAD/READ
TCGA-AG-A015-01	0	4	0	rectum_adenocarcinoma	mut_mutation_cluster_1	C7-COAD/READ
TCGA-AG-A016-01	0	0	0	rectum_adenocarcinoma	mut_mutation_cluster_3	C7-COAD/READ
TCGA-AG-A01L-01	0	0	10	rectum_adenocarcinoma	mut_mutation_cluster_5	C7-COAD/READ
TCGA-AG-A01W-01	0	0	0	rectum_adenocarcinoma	mut_mutation_cluster_2	C7-COAD/READ
TCGA-AG-A01Y-01	0	10	0	rectum_adenocarcinoma	mut_mutation_cluster_5	C7-COAD/READ
TCGA-AG-A020-01	13	0	0	rectum_adenocarcinoma	mut_mutation_cluster_2	C7-COAD/READ
TCGA-AG-A025-01	0	3	0	rectum_adenocarcinoma	mut_mutation_cluster_1	C7-COAD/READ
TCGA-AG-A026-01	2	0	0	rectum_adenocarcinoma	mut_mutation_cluster_5	C7-COAD/READ
TCGA-AG-A02G-01	0	1	0	rectum_adenocarcinoma	mut_mutation_cluster_14	C7-COAD/READ
TCGA-AG-A02N-01	2	3	0	rectum_adenocarcinoma	mut_mutation_cluster_11	C7-COAD/READ
TCGA-AG-A02X-01	0	0	0	rectum_adenocarcinoma	mut_mutation_cluster_2	C7-COAD/READ
TCGA-AG-A032-01	0	0	0	rectum_adenocarcinoma	mut_mutation_cluster_11	C7-COAD/READ
TCGA-AG-A036-01	0	0	0	rectum_adenocarcinoma	mut_mutation_cluster_5	C7-COAD/READ
TCGA-AJ-A23M-01	0	4	0	uterine_corpus_endometrioid_carcinoma	mut_mutation_cluster_3	C6-UCEC
TCGA-AK-3425-01	0	1	5	kidney_clear_cell_carcinoma	mut_mutation_c1uster_9
TCGA-AK-3428-01	0	5	5	kidney_clear_cell_carcinoma	mut_mutation_c1uster_9	C5-KIRC
TCGA-AK-3429-01	0	1	0	kidney_clear_cell_carcinoma	mut_mutation_c1uster_9	C5-KIRC
TCGA-AK-3430-01	12	1	2	kidney_clear_cell_carcinoma	mut_mutation_c1uster_10
TCGA-AK-3431-01	0	1	2	kidney_clear_cell_carcinoma	mut_mutation_c1uster_9	C5-KIRC
TCGA-AK-3434-01	0	1	2	kidney_clear_cell_carcinoma	mut_mutation_c1uster_9	C5-KIRC
TCGA-AK-3436-01	0	1	2	kidney_clear_cell_carcinoma	mut_mutation_c1uster_9	C5-KIRC
TCGA-AK-3444-01	0	1	0	kidney_clear_cell_carcinoma	mut_mutation_c1uster_10	C5-KIRC
TCGA-AK-3445-01	0	1	2	kidney_clear_cell_carcinoma	mut_mutation_c1uster_10	C5-KIRC
TCGA-AK-3450-01	12	1	2	kidney_clear_cell_carcinoma	mut_mutation_c1uster_10	C5-KIRC
TCGA-AK-3451-01	0	1	2	kidney_clear_cell_carcinoma	mut_mutation_c1uster_10	C5-KIRC
TCGA-AK-3454-01	0	1	2	kidney_clear_cell_carcinoma	mut_mutation_c1uster_9	C5-KIRC
TCGA-AK-3455-01	12	1	2	kidney_clear_cell_carcinoma	mut_mutation_c1uster_10	C5-KIRC
TCGA-AK-3456-01	0	1	2	kidney_clear_cell_carcinoma	mut_mutation_c1uster_9	C5-KIRC
TCGA-AK-3458-01	12	1	2	kidney_clear_cell_carcinoma	mut_mutation_c1uster_10	C5-KIRC
TCGA-AK-3460-01	0	1	0	kidney_clear_cell_carcinoma	mut_mutation_c1uster_9	C5-KIRC
TCGA-AK-3461-01	0	1	2	kidney_clear_cell_carcinoma	mut_mutation_c1uster_9	C5-KIRC
TCGA-AN-A03X-01	0	4	0	breast_invasive_carcinoma	mut_mutation_cluster_4	C3-BRCA/Luminal
TCGA-AN-A03Y-01	0	4	6	breast_invasive_carcinoma	mut_mutation_cluster_4	C3-BRCA/Luminal
TCGA-AN-A041-01	0	7	4	breast_invasive_carcinoma	mut_mutation_c1uster_9	C3-BRCA/Luminal
TCGA-AN-A049-01	0	4	2	breast_invasive_carcinoma	mut_mutation_cluster_4	C3-BRCA/Luminal
TCGA-AN-A04A-01	0	1	0	breast_invasive_carcinoma	mut_mutation_c1uster_9	C3-BRCA/Luminal
TCGA-AN-A04C-01	13	0	0	breast_invasive_carcinoma	mut_mutation_cluster_3	C3-BRCA/Luminal
TCGA-AN-A04D-01	0	5	5	breast_invasive_carcinoma	mut_mutation_c1uster_9	C4-BRCA/Basal
TCGA-AN-A0AJ-01	0	0	0	breast_invasive_carcinoma	mut_mutation_cluster_2	C3-BRCA/Luminal
TCGA-AN-A0AL-01	13	5	0	breast_invasive_carcinoma	mut_mutation_cluster_5	C4-BRCA/Basal
TCGA-AN-A0AM-01	0	9	0	breast_invasive_carcinoma	mut_mutation_c1uster_9	C3-BRCA/Luminal
TCGA-AN-A0AR-01	0	0	0	breast_invasive_carcinoma	mut_mutation_cluster_5	C8-BLCA
TCGA-AN-A0AS-01	0	0	0	breast_invasive_carcinoma	mut_mutation_cluster_5	C3-BRCA/Luminal
TCGA-AN-A0AT-01	0	3	0	breast_invasive_carcinoma	mut_mutation_c1uster_9	C4-BRCA/Basal
TCGA-AN-A0FD-01	0	1	2	breast_invasive_carcinoma	mut_mutation_c1uster_9	C3-BRCA/Luminal
TCGA-AN-A0FF-01	0	4	2	breast_invasive_carcinoma	mut_mutation_cluster_4	C3-BRCA/Luminal
TCGA-AN-A0FJ-01	13	0	0	breast_invasive_carcinoma	mut_mutation_cluster_5	C4-BRCA/Basal
TCGA-AN-A0FK-01	0	1	1	breast_invasive_carcinoma	mut_mutation_c1uster_9	C3-BRCA/Luminal
TCGA-AN-A0FL-01	0	0	0	breast_invasive_carcinoma	mut_mutation_cluster_5	C4-BRCA/Basal
TCGA-AN-A0FN-01	0	1	2	breast_invasive_carcinoma	mut_mutation_c1uster_9	C3-BRCA/Luminal
TCGA-AN-A0FS-01	0	4	0	breast_invasive_carcinoma	mut_mutation_cluster_4	C3-BRCA/Luminal
TCGA-AN-A0FT-01	0	0	0	breast_invasive_carcinoma	mut_mutation_cluster_5	C3-BRCA/Luminal
TCGA-AN-A0FV-01	13	0	0	breast_invasive_carcinoma	mut_mutation_cluster_5	C3-BRCA/Luminal
TCGA-AN-A0FW-01	0	3	2	breast_invasive_carcinoma	mut_mutation_c1uster_9	C3-BRCA/Luminal
TCGA-AN-A0FX-01	0	0	0	breast_invasive_carcinoma	mut_mutation_cluster_5	C4-BRCA/Basal
TCGA-AN-A0FY-01	0	0	0	breast_invasive_carcinoma	mut_mutation_cluster_5	C3-BRCA/Luminal
TCGA-AN-A0FZ-01	0	1	7	breast_invasive_carcinoma	mut_mutation_c1uster_9	C3-BRCA/Luminal
TCGA-AN-A0G0-01	13	0	0	breast_invasive_carcinoma	mut_mutation_cluster_5	C4-BRCA/Basal
TCGA-AN-A0XL-01	0	4	2	breast_invasive_carcinoma	mut_mutation_cluster_14	C3-BRCA/Luminal
TCGA-AN-A0XN-01	0	0	0	breast_invasive_carcinoma	mut_mutation_cluster_2	C3-BRCA/Luminal
TCGA-AN-A0XO-01	0	10	0	breast_invasive_carcinoma	mut_mutation_cluster_4	C3-BRCA/Luminal
TCGA-AN-A0XP-01	0	4	7	breast_invasive_carcinoma	mut_mutation_cluster_4	C3-BRCA/Luminal
TCGA-AN-A0XR-01	0	6	2	breast_invasive_carcinoma	mut_mutation_cluster_4	C3-BRCA/Luminal
TCGA-AN-A0XS-01	0	4	2	breast_invasive_carcinoma	mut_mutation_cluster_14	C3-BRCA/Luminal
TCGA-AN-A0XT-01	7	0	0	breast_invasive_carcinoma	mut_mutation_cluster_5	C3-BRCA/Luminal
TCGA-AN-A0XU-01	0	0	0	breast_invasive_carcinoma	mut_mutation_cluster_5	C4-BRCA/Basal
TCGA-AN-A0XV-01	0	1	8	breast_invasive_carcinoma	mut_mutation_c1uster_9	C3-BRCA/Luminal
TCGA-AN-A0XW-01	0	5	0	breast_invasive_carcinoma	mut_mutation_c1uster_9	C3-BRCA/Luminal
TCGA-AO-A03L-01	0	0	0	breast_invasive_carcinoma	mut_mutation_cluster_3	C3-BRCA/Luminal
TCGA-AO-A03N-01	0	10	0	breast_invasive_carcinoma	mut_mutation_cluster_2	C3-BRCA/Luminal
TCGA-AO-A03O-01	13	0	0	breast_invasive_carcinoma	mut_mutation_cluster_8	C3-BRCA/Luminal
TCGA-AO-A03P-01	0	1	0	breast_invasive_carcinoma	mut_mutation_c1uster_9	C3-BRCA/Luminal
TCGA-AO-A03R-01	13	0	8	breast_invasive_carcinoma	mut_mutation_cluster_5	C3-BRCA/Luminal
TCGA-AO-A03T-01	0	1	0	breast_invasive_carcinoma	mut_mutation_cluster_12	C3-BRCA/Luminal
TCGA-AO-A03U-01	0	1	1	breast_invasive_carcinoma	mut_mutation_c1uster_9	C4-BRCA/Basal
TCGA-AO-A03V-01	13	5	0	breast_invasive_carcinoma	mut_mutation_cluster_5	C3-BRCA/Luminal
TCGA-AO-A0J2-01	0	0	0	breast_invasive_carcinoma	mut_mutation_cluster_5	C3-BRCA/Luminal
TCGA-AO-A0J3-01	0	5	0	breast_invasive_carcinoma	mut_mutation_c1uster_9	C3-BRCA/Luminal
TCGA-AO-A0J4-01	13	5	0	breast_invasive_carcinoma	mut_mutation_cluster_5	C4-BRCA/Basal
TCGA-AO-A0J5-01	0	4	2	breast_invasive_carcinoma	mut_mutation_cluster_4	C3-BRCA/Luminal
TCGA-AO-A0J6-01	0	0	0	breast_invasive_carcinoma	mut_mutation_cluster_5	C4-BRCA/Basal
TCGA-AO-A0J7-01	0	4	2	breast_invasive_carcinoma	mut_mutation_cluster_4	C3-BRCA/Luminal
TCGA-AO-A0J8-01	0	7	2	breast_invasive_carcinoma	mut_mutation_c1uster_9	C3-BRCA/Luminal
TCGA-AO-A0J9-01	0	1	6	breast_invasive_carcinoma	mut_mutation_c1uster_9	C3-BRCA/Luminal
TCGA-AO-A0JA-01	5	4	0	breast_invasive_carcinoma	mut_mutation_cluster_4	C3-BRCA/Luminal
TCGA-AO-A0JB-01	0	5	0	breast_invasive_carcinoma	mut_mutation_cluster_5	C3-BRCA/Luminal
TCGA-AO-A0JC-01	0	1	1	breast_invasive_carcinoma	mut_mutation_c1uster_9	C3-BRCA/Luminal
TCGA-AO-A0JD-01	0	0	0	breast_invasive_carcinoma	mut_mutation_cluster_8	C3-BRCA/Luminal
TCGA-AO-A0JE-01	0	5	0	breast_invasive_carcinoma	mut_mutation_cluster_3	C3-BRCA/Luminal
TCGA-AO-A0JF-01	0	4	0	breast_invasive_carcinoma	mut_mutation_cluster_4	C3-BRCA/Luminal
TCGA-AO-A0JG-01	0	1	6	breast_invasive_carcinoma	mut_mutation_cluster_4	C3-BRCA/Luminal
TCGA-AO-A0JI-01	0	1	2	breast_invasive_carcinoma	mut_mutation_c1uster_9	C3-BRCA/Luminal
TCGA-AO-A0JJ-01	0	4	0	breast_invasive_carcinoma	mut_mutation_c1uster_9	C3-BRCA/Luminal
TCGA-AO-A0JL-01	13	0	0	breast_invasive_carcinoma	mut_mutation_cluster_5	C4-BRCA/Basal
TCGA-AO-A0JM-01	0	10	0	breast_invasive_carcinoma	mut_mutation_c1uster_9	C3-BRCA/Luminal
TCGA-AO-A124-01	0	0	0	breast_invasive_carcinoma	mut_mutation_cluster_5	C4-BRCA/Basal
TCGA-AO-A125-01	0	4	0	breast_invasive_carcinoma	mut_mutation_cluster_4	C3-BRCA/Luminal
TCGA-AO-A126-01	0	4	2	breast_invasive_carcinoma	mut_mutation_cluster_14	C3-BRCA/Luminal
TCGA-AO-A129-01	13	0	0	breast_invasive_carcinoma	mut_mutation_cluster_5	C4-BRCA/Basal
TCGA-AO-A12A-01	0	4	1	breast_invasive_carcinoma	mut_mutation_cluster_4	C3-BRCA/Luminal
TCGA-AO-A12B-01	0	10	2	breast_invasive_carcinoma	mut_mutation_c1uster_9	C3-BRCA/Luminal
TCGA-AO-A12D-01	0	0	8	breast_invasive_carcinoma	mut_mutation_cluster_5	C3-BRCA/Luminal
TCGA-AO-A12E-01	0	8	9	breast_invasive_carcinoma	mut_mutation_c1uster_9	C3-BRCA/Luminal
TCGA-AO-A12F-01	0	7	4	breast_invasive_carcinoma	mut_mutation_c1uster_9	C4-BRCA/Basal
TCGA-AO-A12G-01	5	0	0	breast_invasive_carcinoma	mut_mutation_cluster_8	C3-BRCA/Luminal
TCGA-AO-A12H-01	11	1	2	breast_invasive_carcinoma	mut_mutation_cluster_4	C3-BRCA/Luminal
TCGA-AO-A1KO-01	0	1	2	breast_invasive_carcinoma	mut_mutation_c1uster_9	C3-BRCA/Luminal
TCGA-AO-A1KP-01	0	1	7	breast_invasive_carcinoma	mut_mutation_c1uster_9	C3-BRCA/Luminal
TCGA-AO-A1KR-01	0	4	0	breast_invasive_carcinoma	mut_mutation_cluster_4	C4-BRCA/Basal
TCGA-AO-A1KS-01	0	1	2	breast_invasive_carcinoma	mut_mutation_c1uster_9	C3-BRCA/Luminal
TCGA-AO-A1KT-01	0	1	0	breast_invasive_carcinoma	mut_mutation_c1uster_9	C3-BRCA/Luminal
TCGA-AP-A051-01	2	3	0	uterine_corpus_endometrioid_carcinoma	mut_mutation_cluster_11	C6-UCEC
TCGA-AP-A052-01	13	0	0	uterine_corpus_endometrioid_carcinoma	mut_mutation_cluster_3	C6-UCEC
TCGA-AP-A053-01	13	0	9	uterine_corpus_endometrioid_carcinoma	mut_mutation_cluster_3	C6-UCEC
TCGA-AP-A054-01	2	0	0	uterine_corpus_endometrioid_carcinoma	mut_mutation_cluster_8	C11-small-various
TCGA-AP-A056-01	2	3	0	uterine_corpus_endometrioid_carcinoma	mut_mutation_cluster_11	C6-UCEC
TCGA-AP-A059-01	2	3	0	uterine_corpus_endometrioid_carcinoma	mut_mutation_cluster_11	C6-UCEC
TCGA-AP-A05A-01	13	0	0	uterine_corpus_endometrioid_carcinoma	mut_mutation_cluster_5	C6-UCEC
TCGA-AP-A05D-01	13	0	0	uterine_corpus_endometrioid_carcinoma	mut_mutation_cluster_3	C6-UCEC
TCGA-AP-A05H-01	13	0	0	uterine_corpus_endometrioid_carcinoma	mut_mutation_cluster_13	C6-UCEC
TCGA-AP-A05J-01	0	0	11	uterine_corpus_endometrioid_carcinoma	mut_mutation_cluster_5	C6-UCEC
TCGA-AP-A05N-01	1	4	0	uterine_corpus_endometrioid_carcinoma	mut_mutation_cluster_14	C6-UCEC
TCGA-AP-A05P-01	0	1	0	uterine_corpus_endometrioid_carcinoma	mut_mutation_cluster_7	C6-UCEC
TCGA-AP-A0L8-01	0	0	0	uterine_corpus_endometrioid_carcinoma	mut_mutation_cluster_5	C6-UCEC
TCGA-AP-A0L9-01	0	0	0	uterine_corpus_endometrioid_carcinoma	mut_mutation_cluster_3	C6-UCEC
TCGA-AP-A0LD-01	2	4	0	uterine_corpus_endometrioid_carcinoma	mut_mutation_cluster_1	C6-UCEC
TCGA-AP-A0LE-01	2	4	0	uterine_corpus_endometrioid_carcinoma	mut_mutation_cluster_1	C6-UCEC
TCGA-AP-A0LF-01	0	0	0	uterine_corpus_endometrioid_carcinoma	mut_mutation_cluster_13	C6-UCEC
TCGA-AP-A0LG-01	2	4	0	uterine_corpus_endometrioid_carcinoma	mut_mutation_cluster_1	C6-UCEC
TCGA-AP-A0LH-01	0	0	0	uterine_corpus_endometrioid_carcinoma	mut_mutation_cluster_3	C6-UCEC
TCGA-AP-A0LI-01	13	0	0	uterine_corpus_endometrioid_carcinoma	mut_mutation_cluster_13	C6-UCEC
TCGA-AP-A0LJ-01	0	4	13	uterine_corpus_endometrioid_carcinoma	mut_mutation_cluster_4	C6-UCEC
TCGA-AP-A0LL-01	0	1	2	uterine_corpus_endometrioid_carcinoma	mut_mutation_c1uster_9	C6-UCEC
TCGA-AP-A0LM-01	2	3	0	uterine_corpus_endometrioid_carcinoma	mut_mutation_cluster_11	C6-UCEC
TCGA-AP-A0LN-01	0	4	0	uterine_corpus_endometrioid_carcinoma	mut_mutation_cluster_4	C6-UCEC
TCGA-AP-A0LO-01	5	4	8	uterine_corpus_endometrioid_carcinoma	mut_mutation_cluster_4	C6-UCEC
TCGA-AP-A0LP-01	0	4	0	uterine_corpus_endometrioid_carcinoma	mut_mutation_cluster_14	C6-UCEC
TCGA-AP-A0LQ-01	5	4	8	uterine_corpus_endometrioid_carcinoma	mut_mutation_cluster_4
TCGA-AP-A0LT-01	2	4	0	uterine_corpus_endometrioid_carcinoma	mut_mutation_cluster_11	C6-UCEC
TCGA-AP-A0LV-01	0	4	0	uterine_corpus_endometrioid_carcinoma	mut_mutation_cluster_4	C6-UCEC
TCGA-AP-A1DQ-01	0	0	0	uterine_corpus_endometrioid_carcinoma	mut_mutation_cluster_3	C6-UCEC
TCGA-AQ-A04H-01	13	0	8	breast_invasive_carcinoma	mut_mutation_cluster_5	C3-BRCA/Luminal
TCGA-AQ-A04J-01	13	0	8	breast_invasive_carcinoma	mut_mutation_cluster_5	C4-BRCA/Basal
TCGA-AQ-A04L-01	0	0	0	breast_invasive_carcinoma	mut_mutation_cluster_13	C3-BRCA/Luminal
TCGA-AQ-A0Y5-01	0	4	0	breast_invasive_carcinoma	mut_mutation_cluster_4	C3-BRCA/Luminal
TCGA-AQ-A1H2-01	0	4	8	breast_invasive_carcinoma	mut_mutation_cluster_4	C3-BRCA/Luminal
TCGA-AQ-A1H3-01	0	6	8	breast_invasive_carcinoma	mut_mutation_c1uster_9	C3-BRCA/Luminal
TCGA-AR-A0TP-01	0	0	0	breast_invasive_carcinoma	mut_mutation_cluster_5	C4-BRCA/Basal
TCGA-AR-A0TQ-01	0	4	2	breast_invasive_carcinoma	mut_mutation_cluster_4	C3-BRCA/Luminal
TCGA-AR-A0TR-01	0	4	2	breast_invasive_carcinoma	mut_mutation_cluster_4	C3-BRCA/Luminal
TCGA-AR-A0TS-01	13	0	0	breast_invasive_carcinoma	mut_mutation_cluster_5	C4-BRCA/Basal
TCGA-AR-A0TT-01	0	1	8	breast_invasive_carcinoma	mut_mutation_c1uster_9	C3-BRCA/Luminal
TCGA-AR-A0TU-01	0	8	0	breast_invasive_carcinoma	mut_mutation_c1uster_9	C4-BRCA/Basal
TCGA-AR-A0TV-01	13	0	0	breast_invasive_carcinoma	mut_mutation_cluster_8	C3-BRCA/Luminal
TCGA-AR-A0TW-01	0	1	2	breast_invasive_carcinoma	mut_mutation_c1uster_9	C3-BRCA/Luminal
TCGA-AR-A0TX-01	0	0	0	breast_invasive_carcinoma	mut_mutation_cluster_8	C3-BRCA/Luminal
TCGA-AR-A0TY-01	0	9	5	breast_invasive_carcinoma	mut_mutation_cluster_12	C3-BRCA/Luminal
TCGA-AR-A0TZ-01	0	4	2	breast_invasive_carcinoma	mut_mutation_cluster_4	C3-BRCA/Luminal
TCGA-AR-A0U0-01	13	5	0	breast_invasive_carcinoma	mut_mutation_cluster_3	C3-BRCA/Luminal
TCGA-AR-A0U1-01	0	0	2	breast_invasive_carcinoma	mut_mutation_cluster_5	C4-BRCA/Basal
TCGA-AR-A0U2-01	0	0	8	breast_invasive_carcinoma	mut_mutation_cluster_5	C3-BRCA/Luminal
TCGA-AR-A0U3-01	13	0	0	breast_invasive_carcinoma	mut_mutation_cluster_5	C3-BRCA/Luminal
TCGA-AR-A0U4-01	0	0	0	breast_invasive_carcinoma	mut_mutation_cluster_11	C4-BRCA/Basal
TCGA-AR-A1AH-01	0	0	0	breast_invasive_carcinoma	mut_mutation_cluster_5	C4-BRCA/Basal
TCGA-AR-A1AI-01	13	0	0	breast_invasive_carcinoma	mut_mutation_cluster_5	C4-BRCA/Basal
TCGA-AR-A1AJ-01	0	7	4	breast_invasive_carcinoma	mut_mutation_cluster_5	C4-BRCA/Basal
TCGA-AR-A1AK-01	0	1	0	breast_invasive_carcinoma	mut_mutation_c1uster_9	C3-BRCA/Luminal
TCGA-AR-A1AL-01	0	4	2	breast_invasive_carcinoma	mut_mutation_cluster_1	C3-BRCA/Luminal
TCGA-AR-A1AN-01	0	0	0	breast_invasive_carcinoma	mut_mutation_cluster_5	C3-BRCA/Luminal
TCGA-AR-A1AO-01	0	1	0	breast_invasive_carcinoma	mut_mutation_c1uster_9	C3-BRCA/Luminal
TCGA-AR-A1AP-01	13	7	1	breast_invasive_carcinoma	mut_mutation_cluster_5	C3-BRCA/Luminal
TCGA-AR-A1AQ-01	0	0	0	breast_invasive_carcinoma	mut_mutation_cluster_5	C4-BRCA/Basal
TCGA-AR-A1AR-01	0	1	4	breast_invasive_carcinoma	mut_mutation_c1uster_9	C4-BRCA/Basal
TCGA-AR-A1AS-01	0	5	0	breast_invasive_carcinoma	mut_mutation_cluster_2	C3-BRCA/Luminal
TCGA-AR-A1AT-01	0	5	0	breast_invasive_carcinoma	mut_mutation_c1uster_9
TCGA-AR-A1AU-01	0	1	10	breast_invasive_carcinoma	mut_mutation_c1uster_9	C3-BRCA/Luminal
TCGA-AR-A1AV-01	0	4	0	breast_invasive_carcinoma	mut_mutation_cluster_4	C3-BRCA/Luminal
TCGA-AR-A1AW-01	11	0	11	breast_invasive_carcinoma	mut_mutation_cluster_3	C3-BRCA/Luminal
TCGA-AR-A1AX-01	0	1	2	breast_invasive_carcinoma	mut_mutation_c1uster_9	C5-KIRC
TCGA-AR-A1AY-01	13	0	4	breast_invasive_carcinoma	mut_mutation_cluster_5	C4-BRCA/Basal
TCGA-AR-A24H-01	1	1	0	breast_invasive_carcinoma	mut_mutation_c1uster_9	C3-BRCA/Luminal
TCGA-AR-A24K-01	0	0	0	breast_invasive_carcinoma	mut_mutation_cluster_3	C3-BRCA/Luminal
TCGA-AR-A24L-01	0	11	0	breast_invasive_carcinoma	mut_mutation_c1uster_9	C3-BRCA/Luminal
TCGA-AR-A24M-01	0	4	2	breast_invasive_carcinoma	mut_mutation_cluster_4	C3-BRCA/Luminal
TCGA-AR-A24N-01	0	1	8	breast_invasive_carcinoma	mut_mutation_c1uster_9	C3-BRCA/Luminal
TCGA-AR-A24O-01	0	4	7	breast_invasive_carcinoma	mut_mutation_cluster_4	C3-BRCA/Luminal
TCGA-AR-A24P-01	13	0	2	breast_invasive_carcinoma	mut_mutation_cluster_5	C3-BRCA/Luminal
TCGA-AR-A24Q-01	0	3	0	breast_invasive_carcinoma	mut_mutation_cluster_2	C4-BRCA/Basal
TCGA-AR-A24R-01	0	1	8	breast_invasive_carcinoma	mut_mutation_c1uster_9	C3-BRCA/Luminal
TCGA-AR-A24S-01	0	0	5	breast_invasive_carcinoma	mut_mutation_cluster_2	C3-BRCA/Luminal
TCGA-AR-A24T-01	0	4	0	breast_invasive_carcinoma	mut_mutation_cluster_4	C3-BRCA/Luminal
TCGA-AR-A24U-01	0	9	12	breast_invasive_carcinoma	mut_mutation_c1uster_9	C3-BRCA/Luminal
TCGA-AR-A24V-01	0	1	2	breast_invasive_carcinoma	mut_mutation_c1uster_9	C3-BRCA/Luminal
TCGA-AR-A24W-01	5	4	6	breast_invasive_carcinoma	mut_mutation_c1uster_9	C3-BRCA/Luminal
TCGA-AR-A24X-01	0	4	9	breast_invasive_carcinoma	mut_mutation_cluster_4	C3-BRCA/Luminal
TCGA-AR-A24Z-01	0	5	0	breast_invasive_carcinoma	mut_mutation_c1uster_9	C3-BRCA/Luminal
TCGA-AR-A250-01	0	1	9	breast_invasive_carcinoma	mut_mutation_c1uster_9	C3-BRCA/Luminal
TCGA-AR-A251-01	0	11	0	breast_invasive_carcinoma	mut_mutation_c1uster_9	C4-BRCA/Basal
TCGA-AR-A252-01	0	3	10	breast_invasive_carcinoma	mut_mutation_c1uster_9	C3-BRCA/Luminal
TCGA-AR-A254-01	13	0	0	breast_invasive_carcinoma	mut_mutation_cluster_5	C3-BRCA/Luminal
TCGA-AR-A255-01	0	4	0	breast_invasive_carcinoma	mut_mutation_cluster_4	C3-BRCA/Luminal
TCGA-AR-A256-01	0	0	0	breast_invasive_carcinoma	mut_mutation_cluster_5	C4-BRCA/Basal
TCGA-AS-3778-01	0	1	13	kidney_clear_cell_carcinoma	mut_mutation_c1uster_10
TCGA-AX-A05S-01	2	3	0	uterine_corpus_endometrioid_carcinoma	mut_mutation_cluster_4	C6-UCEC
TCGA-AX-A05T-01	0	4	0	uterine_corpus_endometrioid_carcinoma	mut_mutation_cluster_4	C6-UCEC
TCGA-AX-A05U-01	5	4	0	uterine_corpus_endometrioid_carcinoma	mut_mutation_cluster_4	C6-UCEC
TCGA-AX-A05W-01	5	4	0	uterine_corpus_endometrioid_carcinoma	mut_mutation_cluster_1	C6-UCEC
TCGA-AX-A05Y-01	0	5	0	uterine_corpus_endometrioid_carcinoma	mut_mutation_cluster_4	C6-UCEC
TCGA-AX-A05Z-01	2	3	0	uterine_corpus_endometrioid_carcinoma	mut_mutation_cluster_11	C6-UCEC
TCGA-AX-A060-01	2	0	0	uterine_corpus_endometrioid_carcinoma	mut_mutation_cluster_2	C6-UCEC
TCGA-AX-A062-01	0	4	12	uterine_corpus_endometrioid_carcinoma	mut_mutation_cluster_4	C6-UCEC
TCGA-AX-A063-01	2	3	0	uterine_corpus_endometrioid_carcinoma	mut_mutation_cluster_3	C6-UCEC
TCGA-AX-A064-01	0	4	0	uterine_corpus_endometrioid_carcinoma	mut_mutation_cluster_4	C6-UCEC
TCGA-AX-A06B-01	0	0	0	uterine_corpus_endometrioid_carcinoma	mut_mutation_cluster_3	C6-UCEC
TCGA-AX-A06H-01	2	8	0	uterine_corpus_endometrioid_carcinoma	mut_mutation_cluster_6	C6-UCEC
TCGA-AX-A06L-01	5	4	9	uterine_corpus_endometrioid_carcinoma	mut_mutation_cluster_4	C6-UCEC
TCGA-AX-A0IS-01	5	4	0	uterine_corpus_endometrioid_carcinoma	mut_mutation_cluster_4	C6-UCEC
TCGA-AX-A0IU-01	13	0	0	uterine_corpus_endometrioid_carcinoma	mut_mutation_cluster_5	C6-UCEC
TCGA-AX-A0IW-01	0	0	5	uterine_corpus_endometrioid_carcinoma	mut_mutation_cluster_5	C6-UCEC
TCGA-AX-A0J0-01	2	3	0	uterine_corpus_endometrioid_carcinoma	mut_mutation_cluster_11	C6-UCEC
TCGA-AX-A0J1-01	2	3	0	uterine_corpus_endometrioid_carcinoma	mut_mutation_cluster_11	C6-UCEC
TCGA-AX-A1C7-01	0	1	2	uterine_corpus_endometrioid_carcinoma	mut_mutation_c1uster_9	C6-UCEC
TCGA-AX-A1C8-01	13	0	5	uterine_corpus_endometrioid_carcinoma	mut_mutation_cluster_13	C6-UCEC
TCGA-AX-A1CP-01	0	0	4	uterine_corpus_endometrioid_carcinoma	mut_mutation_cluster_3	C6-UCEC
TCGA-AX-A2H5-01	0	0	0	uterine_corpus_endometrioid_carcinoma	mut_mutation_cluster_2	C6-UCEC
TCGA-AX-A2HF-01	0	0	1	uterine_corpus_endometrioid_carcinoma	mut_mutation_cluster_3	C6-UCEC
TCGA-AY-4070-01	0	0	0	colon_adenocarcinoma	mut_mutation_cluster_5	C7-COAD/READ
TCGA-AY-4071-01	0	0	0	colon_adenocarcinoma	mut_mutation_cluster_5	C7-COAD/READ
TCGA-B0-4690-01	12	1	11	kidney_clear_cell_carcinoma	mut_mutation_c1uster_10	C5-KIRC
TCGA-B0-4691-01	0	1	0	kidney_clear_cell_carcinoma	mut_mutation_cluster_12	C5-KIRC
TCGA-B0-4693-01	0	5	2	kidney_clear_cell_carcinoma	mut_mutation_cluster_4	C5-KIRC
TCGA-B0-4694-01	5	1	2	kidney_clear_cell_carcinoma	mut_mutation_c1uster_9	C5-KIRC
TCGA-B0-4697-01	0	1	2	kidney_clear_cell_carcinoma	mut_mutation_c1uster_9	C5-KIRC
TCGA-B0-4700-01	12	1	2	kidney_clear_cell_carcinoma	mut_mutation_c1uster_10	C5-KIRC
TCGA-B0-4703-01	12	1	2	kidney_clear_cell_carcinoma	mut_mutation_cluster_13	C5-KIRC
TCGA-B0-4706-01	12	1	2	kidney_clear_cell_carcinoma	mut_mutation_c1uster_10	C5-KIRC
TCGA-B0-4707-01	0	1	9	kidney_clear_cell_carcinoma	mut_mutation_c1uster_10	C5-KIRC
TCGA-B0-4710-01	0	0	2	kidney_clear_cell_carcinoma	mut_mutation_cluster_13	C5-KIRC
TCGA-B0-4712-01	0	1	2	kidney_clear_cell_carcinoma	mut_mutation_c1uster_10	C5-KIRC
TCGA-B0-4713-01	0	1	2	kidney_clear_cell_carcinoma	mut_mutation_c1uster_10	C5-KIRC
TCGA-B0-4714-01	0	1	2	kidney_clear_cell_carcinoma	mut_mutation_c1uster_10	C5-KIRC
TCGA-B0-4718-01	0	1	2	kidney_clear_cell_carcinoma	mut_mutation_c1uster_9	C5-KIRC
TCGA-B0-4810-01	0	1	5	kidney_clear_cell_carcinoma	mut_mutation_c1uster_10	C5-KIRC
TCGA-B0-4811-01	0	9	0	kidney_clear_cell_carcinoma	mut_mutation_c1uster_9	C5-KIRC
TCGA-B0-4813-01	0	1	0	kidney_clear_cell_carcinoma	mut_mutation_c1uster_9	C5-KIRC
TCGA-B0-4814-01	0	1	2	kidney_clear_cell_carcinoma	mut_mutation_c1uster_10	C5-KIRC
TCGA-B0-4815-01	0	1	2	kidney_clear_cell_carcinoma	mut_mutation_c1uster_9	C5-KIRC
TCGA-B0-4816-01	12	1	2	kidney_clear_cell_carcinoma	mut_mutation_c1uster_10	C5-KIRC
TCGA-B0-4817-01	0	1	1	kidney_clear_cell_carcinoma	mut_mutation_c1uster_9	C5-KIRC
TCGA-B0-4818-01	0	1	2	kidney_clear_cell_carcinoma	mut_mutation_c1uster_10	C5-KIRC
TCGA-B0-4819-01	0	1	2	kidney_clear_cell_carcinoma	mut_mutation_c1uster_10	C5-KIRC
TCGA-B0-4822-01	0	1	2	kidney_clear_cell_carcinoma	mut_mutation_cluster_6	C5-KIRC
TCGA-B0-4823-01	0	1	0	kidney_clear_cell_carcinoma	mut_mutation_c1uster_10	C5-KIRC
TCGA-B0-4824-01	12	1	0	kidney_clear_cell_carcinoma	mut_mutation_c1uster_10	C5-KIRC
TCGA-B0-4827-01	0	1	2	kidney_clear_cell_carcinoma	mut_mutation_c1uster_10	C5-KIRC
TCGA-B0-4828-01	12	1	2	kidney_clear_cell_carcinoma	mut_mutation_c1uster_10	C5-KIRC
TCGA-B0-4833-01	12	1	2	kidney_clear_cell_carcinoma	mut_mutation_c1uster_10	C5-KIRC
TCGA-B0-4836-01	0	1	2	kidney_clear_cell_carcinoma	mut_mutation_c1uster_9	C5-KIRC
TCGA-B0-4837-01	0	1	2	kidney_clear_cell_carcinoma	mut_mutation_c1uster_9	C5-KIRC
TCGA-B0-4838-01	0	1	1	kidney_clear_cell_carcinoma	mut_mutation_c1uster_9	C5-KIRC
TCGA-B0-4839-01	0	1	2	kidney_clear_cell_carcinoma	mut_mutation_cluster_14	C5-KIRC
TCGA-B0-4841-01	0	5	0	kidney_clear_cell_carcinoma	mut_mutation_c1uster_9	C5-KIRC
TCGA-B0-4842-01	12	1	12	kidney_clear_cell_carcinoma	mut_mutation_c1uster_10	C5-KIRC
TCGA-B0-4843-01	0	3	5	kidney_clear_cell_carcinoma	mut_mutation_c1uster_10	C5-KIRC
TCGA-B0-4844-01	0	5	0	kidney_clear_cell_carcinoma	mut_mutation_c1uster_9	C5-KIRC
TCGA-B0-4845-01	12	1	2	kidney_clear_cell_carcinoma	mut_mutation_c1uster_10	C5-KIRC
TCGA-B0-4846-01	0	1	2	kidney_clear_cell_carcinoma	mut_mutation_c1uster_9	C5-KIRC
TCGA-B0-4847-01	12	1	2	kidney_clear_cell_carcinoma	mut_mutation_c1uster_10	C5-KIRC
TCGA-B0-4848-01	0	1	2	kidney_clear_cell_carcinoma	mut_mutation_cluster_4	C5-KIRC
TCGA-B0-4849-01	0	1	2	kidney_clear_cell_carcinoma	mut_mutation_cluster_14	C5-KIRC
TCGA-B0-4852-01	0	1	0	kidney_clear_cell_carcinoma	mut_mutation_c1uster_10	C5-KIRC
TCGA-B0-4945-01	0	1	2	kidney_clear_cell_carcinoma	mut_mutation_c1uster_10	C5-KIRC
TCGA-B0-5075-01	0	1	2	kidney_clear_cell_carcinoma	mut_mutation_c1uster_10	C5-KIRC
TCGA-B0-5077-01	0	1	2	kidney_clear_cell_carcinoma	mut_mutation_c1uster_10	C5-KIRC
TCGA-B0-5080-01	0	1	6	kidney_clear_cell_carcinoma	mut_mutation_c1uster_9	C5-KIRC
TCGA-B0-5081-01	12	1	2	kidney_clear_cell_carcinoma	mut_mutation_c1uster_10	C5-KIRC
TCGA-B0-5085-01	0	1	0	kidney_clear_cell_carcinoma	mut_mutation_c1uster_10	C5-KIRC
TCGA-B0-5088-01	0	1	2	kidney_clear_cell_carcinoma	mut_mutation_c1uster_10	C5-KIRC
TCGA-B0-5092-01	0	1	12	kidney_clear_cell_carcinoma	mut_mutation_cluster_12	C5-KIRC
TCGA-B0-5094-01	0	1	0	kidney_clear_cell_carcinoma	mut_mutation_cluster_12	C5-KIRC
TCGA-B0-5095-01	0	1	2	kidney_clear_cell_carcinoma	mut_mutation_c1uster_10	C5-KIRC
TCGA-B0-5096-01	0	1	2	kidney_clear_cell_carcinoma	mut_mutation_c1uster_10	C5-KIRC
TCGA-B0-5097-01	0	1	2	kidney_clear_cell_carcinoma	mut_mutation_c1uster_10	C5-KIRC
TCGA-B0-5099-01	12	1	2	kidney_clear_cell_carcinoma	mut_mutation_c1uster_10	C5-KIRC
TCGA-B0-5100-01	0	5	0	kidney_clear_cell_carcinoma	mut_mutation_c1uster_9	C5-KIRC
TCGA-B0-5102-01	0	1	0	kidney_clear_cell_carcinoma	mut_mutation_c1uster_10	C5-KIRC
TCGA-B0-5104-01	0	1	0	kidney_clear_cell_carcinoma	mut_mutation_c1uster_10	C5-KIRC
TCGA-B0-5106-01	0	1	2	kidney_clear_cell_carcinoma	mut_mutation_c1uster_10	C5-KIRC
TCGA-B0-5107-01	12	1	2	kidney_clear_cell_carcinoma	mut_mutation_c1uster_10	C5-KIRC
TCGA-B0-5108-01	12	1	1	kidney_clear_cell_carcinoma	mut_mutation_c1uster_10	C5-KIRC
TCGA-B0-5109-01	0	1	1	kidney_clear_cell_carcinoma	mut_mutation_c1uster_9	C5-KIRC
TCGA-B0-5110-01	0	1	9	kidney_clear_cell_carcinoma	mut_mutation_c1uster_10	C5-KIRC
TCGA-B0-5113-01	12	1	2	kidney_clear_cell_carcinoma	mut_mutation_c1uster_10	C5-KIRC
TCGA-B0-5115-01	12	1	2	kidney_clear_cell_carcinoma	mut_mutation_c1uster_10	C5-KIRC
TCGA-B0-5116-01	12	1	12	kidney_clear_cell_carcinoma	mut_mutation_cluster_6	C5-KIRC
TCGA-B0-5119-01	0	1	0	kidney_clear_cell_carcinoma	mut_mutation_c1uster_9	C5-KIRC
TCGA-B0-5120-01	0	1	2	kidney_clear_cell_carcinoma	mut_mutation_c1uster_9	C5-KIRC
TCGA-B0-5121-01	0	1	2	kidney_clear_cell_carcinoma	mut_mutation_c1uster_9	C5-KIRC
TCGA-B0-5399-01	12	1	2	kidney_clear_cell_carcinoma	mut_mutation_c1uster_10	C5-KIRC
TCGA-B0-5400-01	0	1	2	kidney_clear_cell_carcinoma	mut_mutation_cluster_12	C5-KIRC
TCGA-B0-5402-01	0	1	2	kidney_clear_cell_carcinoma	mut_mutation_c1uster_10	C5-KIRC
TCGA-B0-5691-01	12	1	2	kidney_clear_cell_carcinoma	mut_mutation_c1uster_10	C5-KIRC
TCGA-B0-5692-01	0	1	2	kidney_clear_cell_carcinoma	mut_mutation_c1uster_10	C5-KIRC
TCGA-B0-5693-01	12	1	1	kidney_clear_cell_carcinoma	mut_mutation_c1uster_10	C5-KIRC
TCGA-B0-5694-01	1	1	2	kidney_clear_cell_carcinoma	mut_mutation_c1uster_9	C5-KIRC
TCGA-B0-5695-01	12	1	2	kidney_clear_cell_carcinoma	mut_mutation_c1uster_10	C5-KIRC
TCGA-B0-5696-01	12	1	2	kidney_clear_cell_carcinoma	mut_mutation_c1uster_10	C5-KIRC
TCGA-B0-5697-01	7	1	13	kidney_clear_cell_carcinoma	mut_mutation_c1uster_9	C5-KIRC
TCGA-B0-5698-01	0	1	0	kidney_clear_cell_carcinoma	mut_mutation_c1uster_9	C5-KIRC
TCGA-B0-5699-01	12	1	2	kidney_clear_cell_carcinoma	mut_mutation_c1uster_10	C5-KIRC
TCGA-B0-5701-01	0	1	0	kidney_clear_cell_carcinoma	mut_mutation_cluster_12	C5-KIRC
TCGA-B0-5702-01	0	1	11	kidney_clear_cell_carcinoma	mut_mutation_c1uster_9	C5-KIRC
TCGA-B0-5703-01	12	1	0	kidney_clear_cell_carcinoma	mut_mutation_c1uster_10	C5-KIRC
TCGA-B0-5705-01	0	1	2	kidney_clear_cell_carcinoma	mut_mutation_c1uster_10	C5-KIRC
TCGA-B0-5706-01	0	7	2	kidney_clear_cell_carcinoma	mut_mutation_c1uster_9	C5-KIRC
TCGA-B0-5707-01	0	1	2	kidney_clear_cell_carcinoma	mut_mutation_c1uster_9	C5-KIRC
TCGA-B0-5709-01	0	1	1	kidney_clear_cell_carcinoma	mut_mutation_c1uster_10	C5-KIRC
TCGA-B0-5710-01	11	1	2	kidney_clear_cell_carcinoma	mut_mutation_c1uster_10	C5-KIRC
TCGA-B0-5711-01	12	1	2	kidney_clear_cell_carcinoma	mut_mutation_c1uster_10	C5-KIRC
TCGA-B0-5713-01	12	1	0	kidney_clear_cell_carcinoma	mut_mutation_cluster_6	C5-KIRC
TCGA-B0-5812-01	0	1	2	kidney_clear_cell_carcinoma	mut_mutation_c1uster_10	C5-KIRC
TCGA-B2-3924-01	12	1	2		mut_mutation_c1uster_10	C5-KIRC
TCGA-B2-4098-01	0	5	0	kidney_clear_cell_carcinoma	mut_mutation_c1uster_9	C5-KIRC
TCGA-B2-4099-01	0	1	0	kidney_clear_cell_carcinoma	mut_mutation_cluster_14	C5-KIRC
TCGA-B2-4101-01	0	1	6	kidney_clear_cell_carcinoma	mut_mutation_c1uster_9	C5-KIRC
TCGA-B2-5633-01	0	1	2		mut_mutation_c1uster_9	C5-KIRC
TCGA-B2-5635-01	12	1	5		mut_mutation_c1uster_10	C5-KIRC
TCGA-B2-5641-01	0	5	13	kidney_clear_cell_carcinoma	mut_mutation_c1uster_9	C5-KIRC
TCGA-B4-5377-01	0	1	4	kidney_clear_cell_carcinoma	mut_mutation_c1uster_9	C5-KIRC
TCGA-B5-A0JN-01	13	0	0	uterine_corpus_endometrioid_carcinoma	mut_mutation_cluster_3	C6-UCEC
TCGA-B5-A0JR-01	2	3	0	uterine_corpus_endometrioid_carcinoma	mut_mutation_cluster_7
TCGA-B5-A0JS-01	5	4	7	uterine_corpus_endometrioid_carcinoma	mut_mutation_cluster_1	C6-UCEC
TCGA-B5-A0JT-01	0	4	0	uterine_corpus_endometrioid_carcinoma	mut_mutation_cluster_4	C6-UCEC
TCGA-B5-A0JV-01	2	4	0	uterine_corpus_endometrioid_carcinoma	mut_mutation_cluster_1	C6-UCEC
[truncated: 1,279 more rows]

## Sheet: G-2C.clus_enrich
Table G. Enrichment between Clusters.
For a cluster from our best network-guided method clusterings, “sc_hnInt”, and from one of three original TCGA clusterings, shows the negative log10 p-value of the one-sided Fisher’s exact test for enrichment. The original clusterings are “disease” - grouping by TCGA primary disease, and “tcga_mut” and “tcga_coca”, mutation-only and COCA clustering analysis in TCGA PANCAN12 paper.
			tcga_coca												disease													mut_paradigm
sc_hnInt	cluster0		2	0	0	26	0	27	0	0	11	2	78		0	2	4	0	0	33	0	0	0	54	1	0		0	0	0	0	0	35	0	27	39	0	0	0	0	37
	cluster1		1	12	0	0	13	0	219	0	0	0	0		13	0	8	0	0	0	201	0	0	0	0	0		137	212	0	0	3	0	8	0	0	0	0	4	0	0
	cluster10		5	0	0	0	2	0	0	0	1	2	0		0	2	1	0	2	1	0	0	0	0	0	0		0	2	0	0	0	0	1	1	0	4	0	0	0	1
	cluster11		0	1	0	0	1	0	1	0	0	1	0		1	0	1	0	0	0	1	0	0	0	0	0		0	5	0	1	0	0	0	0	0	0	0	0	0	0
	cluster12		0	0	1	0	0	0	0	0	1	0	1		0	0	0	1	0	0	0	0	1	0	0	0		0	1	0	0	1	0	0	1	0	0	0	0	0	0
	cluster13		1	0	0	2	0	0	0	0	0	0	0		0	0	0	0	1	1	0	0	1	0	0	0		1	0	1	0	0	0	0	0	0	0	0	0	0	0
	cluster2		0	79	0	0	0	0	0	0	0	0	0		112	0	0	0	0	0	0	0	0	0	0	0		0	43	0	0	3	0	0	0	0	0	0	0	0	0
	cluster3		0	0	35	21	0	0	0	2	17	1	0		0	0	0	5	0	3	0	20	15	0	0	0		0	0	5	64	24	1	1	14	0	0	0	11	8	4
	cluster4		1	0	0	0	68	0	0	46	0	0	0		0	0	49	0	0	0	0	0	0	0	0	30		0	0	35	0	0	0	7	0	0	241	0	0	2	0
	cluster5		7	0	0	12	1	1	0	0	0	2	0		0	3	1	0	2	7	0	0	1	0	0	0		0	8	0	0	1	0	4	1	3	1	4	1	0	1
	cluster6		0	0	1	0	5	0	0	0	0	0	0		0	0	4	0	0	0	0	1	0	0	0	0		0	4	0	0	0	0	2	0	2	0	0	0	0	0
	cluster7		6	0	0	0	2	1	0	0	0	0	0		0	0	2	0	6	1	0	0	0	0	0	0		0	12	0	0	2	0	0	0	0	1	0	0	1	0
	cluster8		3	0	2	1	1	0	0	1	0	0	0		0	0	1	0	2	0	0	1	1	0	0	0		0	4	1	0	1	2	2	1	0	0	0	0	2	1
	cluster9		6	0	2	0	0	1	0	0	0	0	0		0	0	1	0	3	0	0	1	0	0	0	0		1	6	0	0	1	0	1	0	1	0	0	0	0	0
			coca_pancan-C10-GBM	C13-AML	C1-LUAD-enriched	C2-Squamous-like	C3-BRCA/Luminal	C4-BRCA/Basal	C5-KIRC	C6-UCEC	C7-COAD/READ	C8-BLCA	C9-OV		disease_type-acute_myeloid_leukemia	disease_type-bladder_urothelial_carcinoma	disease_type-breast_invasive_carcinoma	disease_type-colon_adenocarcinoma	disease_type-glioblastoma_multiforme	disease_type-head_&_neck_squamous_cell_carcinoma	disease_type-kidney_clear_cell_carcinoma	disease_type-lung_adenocarcinoma	disease_type-lung_squamous_cell_carcinoma	disease_type-ovarian_serous_cystadenocarcinoma	disease_type-rectum_adenocarcinoma	disease_type-uterine_corpus_endometrioid_carcinoma		clustermut_mutation_c1uster_10	clustermut_mutation_c1uster_9	clustermut_mutation_cluster_1	clustermut_mutation_cluster_11	clustermut_mutation_cluster_12	clustermut_mutation_cluster_13	clustermut_mutation_cluster_14	clustermut_mutation_cluster_2	clustermut_mutation_cluster_3	clustermut_mutation_cluster_4	clustermut_mutation_cluster_5	clustermut_mutation_cluster_6	clustermut_mutation_cluster_7	clustermut_mutation_cluster_8

## Sheet: H-2D.clus_disease
Table H. 'hnInt' Clusters by Disease Type.
For each of the 14 clusters (rows) from our knowledge guided clustering of the somatic mutation data using the HumanNet Integrated network, we show the number of samples from each tumor disease type (columns).
Clusters	breast invasive carcinoma	kidney clear cell carcinoma	ovarian serous cystadenocarcinoma	head & neck squamous cell carcinoma	glioblastoma multiforme	uterine corpus endometrioid carcinoma	lung adenocarcinoma	acute myeloid leukemia	lung squamous cell carcinoma	colon adenocarcinoma	bladder urothelial carcinoma	rectum adenocarcinoma	FFPE pilot phase II	Cluster Total
c0	213	6	268	152	68	49	34	15	50	56	40	40	2	993
c1	206	364	8	32	66	10	31	76	5	12	21	10	5	846
c2		1						76						77
c3	28	2	4	44	20	45	122	11	77	60	13	6		432
c4	190	7		20	27	115	1	5	4	9	2	7	2	389
c5	55	20	22	41	45	15	19	4	27	9	16	1		274
c6	14	1	2		1	2	4	1	1	1				27
c7	19	4	3	5	21	1	1	2	1	2	1	1		61
c8	14	1	2	4	13	7	8	1	8			2		60
c9	12	4	4	3	15		6	2	2	1	1	1		51
c10	11	1	1	4	10	2		1	1	4	4	1	1	41
c11	5	3	1		3	2	1	2			1			18
c12			1		1				1	1				4
c13				1	1				1					3
Cancer Total	767	414	316	306	291	248	227	196	178	155	99	69	10	3276

## Sheet: I-2D.top_genes
TableI. 'hnInt' Cluster Specific Genes.
For each of the 14 clusters from our knowledge guided clustering using the HumanNet Integrated network, we found the set of top 100 genes (rows) according to the a t-test on the network smoothed mutation values between the samples within each cluster (columns) vs all others. Membership in each of these genes sets is indicated with a table value of 1.
gene_name	gene_id	c0	c1	c2	c3	c4	c5	c6	c7	c8	c9	c10	c11	c12	c13
VHL	ENSG00000134086	1	1	1	1	1	1	1	1	0	1	0	1	1	1
PBRM1	ENSG00000163939	1	1	0	1	1	1	1	0	0	1	1	1	1	0
DNMT3L	ENSG00000142182	1	1	0	1	0	0	0	1	1	1	1	0	0	0
JADE1	ENSG00000077684	1	1	0	1	0	1	1	0	0	1	0	0	1	0
BAK1	ENSG00000030110	1	1	1	1	1	0	0	0	0	0	0	0	0	1
CCDC183	ENSG00000213213	1	1	0	0	0	0	1	0	1	0	0	1	1	0
CD40LG	ENSG00000102245	1	1	1	1	1	0	0	0	0	0	0	0	0	1
CDKN2A	ENSG00000147889	1	1	0	0	0	0	1	0	1	0	0	1	1	0
KMT5A	ENSG00000183955	1	1	1	1	1	0	0	0	0	0	0	0	0	1
PIK3CA	ENSG00000121879	1	1	1	1	1	0	0	0	0	0	0	0	1	0
PTEN	ENSG00000171862	1	1	1	1	1	0	0	0	0	0	0	0	1	0
S100A9	ENSG00000163220	1	1	0	1	1	0	0	0	0	0	0	1	0	1
SOX7	ENSG00000171056	1	1	0	0	0	0	1	0	0	0	1	1	1	0
TP53	ENSG00000141510	1	1	1	1	1	0	0	0	0	0	0	0	0	1
AKR1C8P	ENSG00000264006	0	1	1	0	0	0	1	0	0	0	0	1	1	0
DNMT3A	ENSG00000119772	1	1	0	1	0	1	0	0	1	0	0	0	0	0
ELOB	ENSG00000103363	0	1	0	1	0	1	0	0	0	0	0	0	1	1
FAM207A	ENSG00000160256	0	1	0	1	1	1	0	0	1	0	0	0	0	0
HIF1A	ENSG00000100644	1	0	1	1	0	1	0	0	0	0	0	1	0	0
ING5	ENSG00000168395	1	1	1	0	1	0	0	0	0	0	0	0	0	1
MT1A	ENSG00000205362	1	1	0	1	1	0	0	0	0	0	0	0	0	1
N4BP2L1	ENSG00000139597	0	1	1	1	1	0	0	0	0	0	0	0	1	0
PMAIP1	ENSG00000141682	1	1	0	1	1	0	0	0	0	0	0	1	0	0
PTS	ENSG00000150787	0	1	0	0	1	1	0	0	0	1	0	1	0	0
SMN1	ENSG00000172062	1	1	1	1	1	0	0	0	0	0	0	0	0	0
TTN	ENSG00000155657	0	1	0	1	1	1	0	0	0	0	0	0	0	1
ZBTB18	ENSG00000179456	1	1	0	1	0	1	0	0	0	1	0	0	0	0
ANKRD23	ENSG00000163126	0	1	0	1	0	1	0	0	0	0	0	0	0	1
APRT	ENSG00000198931	1	1	0	1	0	0	0	0	0	0	0	0	0	1
BANP	ENSG00000172530	1	1	1	1	0	0	0	0	0	0	0	0	0	0
BAP1	ENSG00000163930	0	0	0	1	0	0	0	0	1	1	1	0	0	0
BBC3	ENSG00000105327	1	1	0	1	0	0	0	0	0	0	0	1	0	0
CAB39	ENSG00000135932	1	1	0	0	0	0	1	0	0	0	0	0	0	1
COPS8	ENSG00000198612	1	1	1	1	0	0	0	0	0	0	0	0	0	0
CTNNB1	ENSG00000168036	1	0	0	0	1	0	0	0	0	1	0	1	0	0
E4F1	ENSG00000167967	1	1	0	1	0	0	0	0	0	0	0	0	0	1
FAS	ENSG00000026103	1	1	0	1	0	0	0	0	0	0	0	0	0	1
FAT1	ENSG00000083857	0	0	1	0	0	0	0	0	0	1	0	1	1	0
FLG	ENSG00000143631	0	1	1	0	0	0	0	1	0	0	0	0	1	0
FRAT1	ENSG00000165879	0	0	0	0	1	1	1	0	0	1	0	0	0	0
GADD45A	ENSG00000116717	1	1	0	1	1	0	0	0	0	0	0	0	0	0
INS	ENSG00000254647	1	1	0	1	1	0	0	0	0	0	0	0	0	0
KAT14	ENSG00000149474	0	0	0	1	0	1	1	0	0	0	0	0	1	0
LSM8	ENSG00000128534	0	0	0	0	0	0	1	1	0	0	0	1	1	0
MAGEB18	ENSG00000176774	1	1	1	0	1	0	0	0	0	0	0	0	0	0
MDN1	ENSG00000112159	0	0	0	0	0	0	1	1	0	0	1	1	0	0
MUC17	ENSG00000169876	0	1	1	0	0	0	0	1	0	1	0	0	0	0
PHB	ENSG00000167085	1	0	0	1	0	0	0	0	0	0	1	0	0	1
PI4K2B	ENSG00000281028	1	1	0	1	1	0	0	0	0	0	0	0	0	0
PIK3R3	ENSG00000278139	1	1	0	1	1	0	0	0	0	0	0	0	0	0
PLAGL1	ENSG00000118495	1	1	0	1	1	0	0	0	0	0	0	0	0	0
S100A4	ENSG00000196154	1	1	0	1	1	0	0	0	0	0	0	0	0	0
S100B	ENSG00000160307	1	1	0	1	1	0	0	0	0	0	0	0	0	0
SMPX	ENSG00000091482	0	1	0	1	0	1	0	0	0	0	0	0	0	1
SRY	ENSG00000184895	0	1	0	1	0	0	1	0	0	0	0	0	1	0
TCAP	ENSG00000173991	0	1	0	1	0	1	0	0	0	0	0	0	0	1
TNN	ENSG00000120332	0	0	0	0	1	0	1	0	1	1	0	0	0	0
TP53INP1	ENSG00000164938	1	1	1	0	0	1	0	0	0	0	0	0	0	0
ANK3	ENSG00000151150	0	0	0	0	0	0	0	1	0	1	1	0	0	0
ANKRD2	ENSG00000165887	1	0	0	1	0	1	0	0	0	0	0	0	0	0
ATP5J2	ENSG00000241468	0	1	0	0	0	0	1	0	1	0	0	0	0	0
ATR	ENSG00000175054	0	0	0	0	0	0	0	1	1	0	0	1	0	0
BAX	ENSG00000087088	1	1	0	1	0	0	0	0	0	0	0	0	0	0
CABLES1	ENSG00000134508	1	0	0	1	1	0	0	0	0	0	0	0	0	0
CABLES2	ENSG00000149679	1	1	0	1	0	0	0	0	0	0	0	0	0	0
CBY1	ENSG00000100211	0	0	0	0	1	1	0	0	0	1	0	0	0	0
CCAR2	ENSG00000158941	0	1	0	1	0	0	0	0	0	0	0	0	1	0
CDH1	ENSG00000039068	1	0	0	1	0	0	0	0	0	1	0	0	0	0
CDO1	ENSG00000129596	0	0	0	1	1	1	0	0	0	0	0	0	0	0
CLTB	ENSG00000175416	1	1	0	0	0	0	1	0	0	0	0	0	0	0
COL11A1	ENSG00000060718	0	0	0	0	0	0	1	1	0	0	0	1	0	0
COQ7	ENSG00000167186	1	1	0	0	1	0	0	0	0	0	0	0	0	0
CSMD2	ENSG00000121904	0	0	0	0	0	0	1	1	0	0	0	1	0	0
CUBN	ENSG00000107611	0	0	0	0	0	0	1	0	0	0	1	1	0	0
CYCS	ENSG00000172115	1	0	0	1	1	0	0	0	0	0	0	0	0	0
DST	ENSG00000151914	0	0	0	0	0	0	1	1	0	0	0	1	0	0
EI24	ENSG00000149547	1	1	0	1	0	0	0	0	0	0	0	0	0	0
FRAS1	ENSG00000138759	0	0	0	0	0	0	0	1	1	0	1	0	0	0
GBA3	ENSG00000249948	0	0	1	0	0	0	1	1	0	0	0	0	0	0
HUWE1	ENSG00000086758	0	0	0	0	0	0	0	1	0	0	1	1	0	0
KCNMB3	ENSG00000171121	0	0	0	0	0	0	1	0	0	1	1	0	0	0
KDM5C	ENSG00000126012	0	0	0	0	0	0	0	0	0	1	1	1	0	0
KIAA0754	ENSG00000127603	0	0	0	0	0	0	1	0	0	1	0	1	0	0
LOC441242	ENSG00000272693	0	0	0	1	1	1	0	0	0	0	0	0	0	0
MB	ENSG00000198125	0	0	0	0	1	1	0	0	0	0	0	0	0	1
NFYA	ENSG00000001167	1	0	0	0	1	1	0	0	0	0	0	0	0	0
NPM1	ENSG00000181163	1	0	0	1	0	1	0	0	0	0	0	0	0	0
NPM2	ENSG00000158806	1	0	0	1	0	1	0	0	0	0	0	0	0	0
NSD1	ENSG00000165671	0	0	0	0	0	0	0	1	0	1	1	0	0	0
NSD3	ENSG00000147548	1	0	0	1	0	0	0	0	0	1	0	0	0	0
NT5C	ENSG00000125458	0	1	0	0	1	0	0	0	0	1	0	0	0	0
OR4F16	ENSG00000273547	0	0	1	0	0	0	0	0	0	0	0	1	1	0
OR4F3	ENSG00000230178	0	0	1	0	0	0	0	0	0	0	0	1	1	0
PGRMC2	ENSG00000164040	0	0	1	0	0	0	0	0	0	0	1	0	1	0
PIK3R1	ENSG00000145675	0	1	0	0	1	0	0	0	0	1	0	0	0	0
PRMT2	ENSG00000160310	1	0	0	0	0	0	1	0	0	0	0	0	1	0
PXDNL	ENSG00000147485	0	0	0	0	0	0	1	1	0	0	1	0	0	0
RB1	ENSG00000139687	0	0	0	1	0	0	1	0	0	0	0	1	0	0
RCN2	ENSG00000117906	1	0	0	1	0	0	0	0	0	0	0	0	0	1
RUNDC1	ENSG00000198863	0	0	0	0	0	0	1	1	0	0	0	0	1	0
RYR2	ENSG00000198626	0	0	1	1	0	0	0	0	0	0	0	1	0	0
S100A2	ENSG00000196754	1	1	0	0	1	0	0	0	0	0	0	0	0	0
SCAMP1	ENSG00000085365	1	1	0	0	1	0	0	0	0	0	0	0	0	0
SETD2	ENSG00000181555	0	0	0	0	0	0	1	1	0	0	1	0	0	0
SGK3	ENSG00000104205	0	1	0	1	1	0	0	0	0	0	0	0	0	0
SNAPIN	ENSG00000143553	0	0	1	0	0	0	0	1	0	0	0	1	0	0
SSTR3	ENSG00000278195	1	0	0	1	1	0	0	0	0	0	0	0	0	0
TAF1B	ENSG00000115750	1	1	0	1	0	0	0	0	0	0	0	0	0	0
TKFC	ENSG00000149476	0	0	1	0	0	0	1	0	0	1	0	0	0	0
TNFRSF10B	ENSG00000120889	1	1	0	0	1	0	0	0	0	0	0	0	0	0
TPTE	ENSG00000274391	0	0	0	0	0	0	1	0	0	1	0	1	0	0
USH2A	ENSG00000042781	0	1	1	0	0	0	0	0	1	0	0	0	0	0
ABCA12	ENSG00000144452	0	0	0	0	0	0	0	1	0	0	1	0	0	0
ABCA13	ENSG00000179869	0	0	0	0	0	0	0	1	0	0	1	0	0	0
ACTN3	ENSG00000248746	0	0	1	0	0	0	0	0	0	0	0	0	1	0
ADAMTS12	ENSG00000281690	0	0	0	0	0	0	0	0	1	0	0	1	0	0
ADAMTS3	ENSG00000156140	0	0	0	0	0	0	1	1	0	0	0	0	0	0
ADGRF5	ENSG00000069122	0	1	0	0	0	0	0	0	0	1	0	0	0	0
ADRA1D	ENSG00000171873	0	0	0	0	0	0	0	1	0	0	0	1	0	0
AGRP	ENSG00000159723	0	0	0	0	0	0	0	0	0	0	1	1	0	0
AHNAK	ENSG00000124942	0	0	0	0	0	0	0	0	1	0	1	0	0	0
AKAP9	ENSG00000127914	0	0	0	0	0	0	0	0	0	1	0	1	0	0
ANKRD1	ENSG00000148677	0	0	0	0	1	1	0	0	0	0	0	0	0	0
ANXA9	ENSG00000143412	0	0	0	0	0	1	1	0	0	0	0	0	0	0
APOB	ENSG00000084674	0	0	0	0	0	0	0	0	0	1	1	0	0	0
ARHGAP11B	ENSG00000282276	0	0	0	0	0	0	1	0	0	0	0	0	0	1
ARHGAP8	ENSG00000241484	0	0	1	0	0	0	0	0	0	0	0	0	1	0
ARID1A	ENSG00000117713	1	0	0	0	0	1	0	0	0	0	0	0	0	0
BANF1	ENSG00000175334	1	0	0	0	0	0	0	0	0	0	0	0	0	1
BAZ2B	ENSG00000226266	0	0	0	0	0	0	1	0	0	0	0	0	1	0
BCL2L1	ENSG00000171552	1	1	0	0	0	0	0	0	0	0	0	0	0	0
BRINP2	ENSG00000198797	0	0	0	0	0	0	0	1	0	0	0	1	0	0
CAPN15	ENSG00000282214	0	0	0	0	0	0	0	0	0	1	0	0	1	0
CCNG1	ENSG00000113328	1	1	0	0	0	0	0	0	0	0	0	0	0	0
CDK6	ENSG00000105810	1	1	0	0	0	0	0	0	0	0	0	0	0	0
CDY1	ENSG00000172288	0	0	1	0	0	0	0	0	0	0	0	0	1	0
CFDP1	ENSG00000153774	0	0	1	0	0	0	0	0	0	0	0	0	0	1
CGB5	ENSG00000189052	0	0	1	0	0	0	0	0	0	1	0	0	0	0
COL1A2	ENSG00000164692	0	0	0	0	0	0	0	0	0	1	1	0	0	0
CREG1	ENSG00000143162	0	0	1	0	0	0	0	0	0	0	0	0	0	1
CSMD3	ENSG00000164796	0	0	1	0	0	0	0	0	0	0	0	0	1	0
CSNK1E	ENSG00000213923	1	0	0	1	0	0	0	0	0	0	0	0	0	0
CST9L	ENSG00000101435	0	0	1	0	0	0	0	1	0	0	0	0	0	0
CTCF	ENSG00000102974	1	0	0	0	0	0	0	1	0	0	0	0	0	0
CTNNBIP1	ENSG00000178585	0	0	1	0	0	0	0	0	0	0	0	0	0	1
DCTN3	ENSG00000137100	0	0	0	0	1	0	0	0	0	0	1	0	0	0
DDT	ENSG00000275003	0	1	0	0	0	0	0	0	0	0	0	1	0	0
DEFA1	ENSG00000206047	0	0	1	0	0	0	0	1	0	0	0	0	0	0
DEFA3	ENSG00000239839	0	0	1	0	0	0	0	1	0	0	0	0	0	0
DLG2	ENSG00000150672	0	0	0	0	0	0	0	0	1	0	1	0	0	0
DMD	ENSG00000198947	0	0	0	0	0	0	0	1	0	1	0	0	0	0
DNAH2	ENSG00000183914	0	0	0	0	0	0	1	1	0	0	0	0	0	0
DNAH7	ENSG00000118997	0	0	1	0	0	0	1	0	0	0	0	0	0	0
DNAH9	ENSG00000007174	0	0	0	0	0	0	0	1	0	1	0	0	0	0
DOCK11	ENSG00000147251	0	0	0	0	0	0	0	0	1	0	1	0	0	0
DUSP28	ENSG00000188542	0	0	0	0	1	0	0	0	0	0	0	0	1	0
EFEMP2	ENSG00000172638	1	0	0	0	1	0	0	0	0	0	0	0	0	0
EIF4G2	ENSG00000110321	0	0	0	0	0	0	0	0	1	0	0	0	1	0
ERH	ENSG00000100632	0	1	0	1	0	0	0	0	0	0	0	0	0	0
EXOSC6	ENSG00000223496	0	0	0	0	0	0	0	1	0	0	0	1	0	0
FAAP100	ENSG00000185504	0	0	0	0	0	0	0	1	0	1	0	0	0	0
FAM135B	ENSG00000147724	0	0	0	0	0	0	0	0	0	0	1	1	0	0
FAM234A	ENSG00000167930	0	0	0	0	0	0	0	0	0	0	0	1	0	1
FAM234B	ENSG00000084444	0	0	0	0	0	0	0	0	1	0	1	0	0	0
FBN2	ENSG00000138829	0	0	0	0	0	0	1	0	0	0	0	1	0	0
FDX1L	ENSG00000267673	0	0	1	0	0	0	0	1	0	0	0	0	0	0
FEM1A	ENSG00000141965	0	1	0	0	1	0	0	0	0	0	0	0	0	0
FLT3	ENSG00000122025	1	0	0	0	0	1	0	0	0	0	0	0	0	0
FRAT2	ENSG00000181274	0	0	0	0	1	0	0	0	0	1	0	0	0	0
GATA3	ENSG00000107485	1	0	0	0	0	0	0	0	0	0	0	1	0	0
GDF11	ENSG00000135414	0	1	0	0	1	0	0	0	0	0	0	0	0	0
GLIS2	ENSG00000274636	0	1	0	0	1	0	0	0	0	0	0	0	0	0
GNAQ	ENSG00000156052	0	1	0	0	1	0	0	0	0	0	0	0	0	0
H3F3B	ENSG00000132475	0	0	0	1	0	0	0	0	0	0	0	0	0	1
HCN1	ENSG00000164588	0	0	0	0	0	0	0	0	1	0	1	0	0	0
HCRT	ENSG00000161610	0	0	0	0	0	0	0	0	1	0	1	0	0	0
HDGF	ENSG00000143321	0	1	0	0	0	0	0	0	0	0	0	0	1	0
HDGFL1	ENSG00000112273	0	0	0	0	0	1	0	1	0	0	0	0	0	0
HSF2	ENSG00000025156	0	1	0	0	1	0	0	0	0	0	0	0	0	0
IFI16	ENSG00000163565	1	1	0	0	0	0	0	0	0	0	0	0	0	0
IL17D	ENSG00000172458	0	0	0	0	1	0	0	1	0	0	0	0	0	0
IL3	ENSG00000164399	0	0	0	1	0	1	0	0	0	0	0	0	0	0
KDM7A	ENSG00000006459	0	0	0	0	0	0	0	0	0	0	0	1	1	0
KEAP1	ENSG00000079999	0	0	0	0	0	0	0	1	0	1	0	0	0	0
KIAA1143	ENSG00000281665	0	0	0	1	0	1	0	0	0	0	0	0	0	0
LCE3B	ENSG00000187238	0	0	0	0	0	0	0	0	0	0	1	1	0	0
LMO1	ENSG00000166407	1	0	0	0	0	0	0	0	0	0	0	1	0	0
LOC105369243	ENSG00000261052	0	0	1	0	0	0	0	0	0	0	1	0	0	0
LRP1B	ENSG00000168702	0	0	1	0	0	0	0	1	0	0	0	0	0	0
LTC4S	ENSG00000283887	0	0	0	0	0	0	0	1	0	0	1	0	0	0
LVRN	ENSG00000172901	0	0	1	0	0	0	0	1	0	0	0	0	0	0
MAGEA9B	ENSG00000267978	0	0	1	0	0	0	0	0	0	0	0	0	0	1
MAJIN	ENSG00000168070	0	0	1	0	0	0	0	0	0	0	0	0	1	0
MBD5	ENSG00000204406	0	0	0	0	0	1	0	1	0	0	0	0	0	0
MCEMP1	ENSG00000183019	0	0	0	0	0	0	1	0	0	1	0	0	0	0
MDK	ENSG00000110492	0	0	1	0	0	0	0	0	0	0	0	0	0	1
MFSD14B	ENSG00000148110	0	0	0	0	0	0	0	0	1	0	0	0	1	0
MIA2	ENSG00000258941	0	0	0	0	1	0	0	0	0	1	0	0	0	0
MIF	ENSG00000276701	0	1	0	1	0	0	0	0	0	0	0	0	0	0
MKI67	ENSG00000148773	0	0	0	0	0	0	0	1	0	0	1	0	0	0
MOB1A	ENSG00000114978	0	0	0	1	1	0	0	0	0	0	0	0	0	0
MRM3	ENSG00000171861	0	0	0	0	0	0	1	0	0	0	0	1	0	0
MT3	ENSG00000087250	0	0	0	0	0	0	0	0	1	0	0	0	1	0
MTG2	ENSG00000101181	0	0	0	0	0	0	0	1	0	0	0	0	1	0
MTOR	ENSG00000198793	0	0	0	0	0	0	0	0	1	0	0	1	0	0
MYH7B	ENSG00000078814	0	0	0	0	0	0	0	0	1	0	1	0	0	0
MYL12B	ENSG00000118680	0	1	0	0	1	0	0	0	0	0	0	0	0	0
NAV3	ENSG00000067798	0	0	0	0	0	0	1	0	0	0	0	1	0	0
NAXD	ENSG00000213995	0	0	0	0	0	0	1	0	0	0	0	0	0	1
NBEA	ENSG00000172915	0	0	0	0	0	0	0	1	1	0	0	0	0	0
NDST2	ENSG00000272916	0	0	1	0	0	0	0	0	0	0	1	0	0	0
NECTIN3	ENSG00000177707	0	0	1	0	0	0	0	0	0	0	0	0	1	0
NELFA	ENSG00000185049	0	0	0	0	0	0	1	0	0	0	0	0	1	0
NELFB	ENSG00000188986	0	0	0	0	0	0	1	0	1	0	0	0	0	0
NELFE	ENSG00000233801	0	0	0	1	0	0	0	0	0	0	0	0	1	0
NKX2-8	ENSG00000136327	0	0	0	0	0	0	0	0	0	0	0	1	1	0
NME1-NME2	ENSG00000011052	0	0	0	0	0	0	1	0	0	1	0	0	0	0
NME5	ENSG00000112981	0	0	1	0	0	0	1	0	0	0	0	0	0	0
NMRK1	ENSG00000106733	0	0	1	0	0	0	0	0	0	0	0	0	1	0
NPAP1	ENSG00000185823	0	1	0	0	0	0	0	1	0	0	0	0	0	0
NPFF	ENSG00000139574	0	0	0	0	0	0	0	0	1	0	1	0	0	0
PAPPA2	ENSG00000116183	0	0	0	0	0	0	1	1	0	0	0	0	0	0
PATE1	ENSG00000171053	0	0	0	0	0	0	0	0	0	0	1	1	0	0
PDE12	ENSG00000174840	0	0	0	1	1	0	0	0	0	0	0	0	0	0
PIN1	ENSG00000127445	1	0	0	1	0	0	0	0	0	0	0	0	0	0
PKHD1L1	ENSG00000205038	0	0	0	0	0	0	1	0	0	0	1	0	0	0
POLR2J2	ENSG00000267645	0	1	0	1	0	0	0	0	0	0	0	0	0	0
POMC	ENSG00000115138	0	0	0	0	0	0	0	0	0	0	1	1	0	0
PRELID3B	ENSG00000101166	0	0	1	0	0	0	0	0	0	0	0	0	1	0
PRR20A	ENSG00000204919	0	0	1	0	0	0	0	0	0	0	0	0	1	0
PSMB3	ENSG00000277791	0	1	0	0	0	0	0	0	0	0	0	0	0	1
PTRH1	ENSG00000187024	0	0	0	0	0	0	0	0	0	0	0	0	1	1
RASSF10	ENSG00000189431	0	0	0	0	0	0	0	0	0	1	1	0	0	0
RFWD2	ENSG00000143207	1	0	0	0	1	0	0	0	0	0	0	0	0	0
RP1	ENSG00000104237	0	0	0	0	0	0	1	0	0	1	0	0	0	0
RPL12	ENSG00000197958	0	1	0	0	0	0	0	0	0	0	0	0	0	1
RPL38	ENSG00000172809	0	0	0	1	0	0	0	0	0	0	0	0	0	1
RPL41	ENSG00000229117	0	0	0	1	0	0	0	0	0	0	0	0	0	1
RPS17	ENSG00000278229	0	0	0	1	0	0	0	0	0	0	0	0	0	1
RPS25	ENSG00000280831	0	0	0	1	0	0	0	0	0	0	0	0	0	1
RYR3	ENSG00000198838	0	0	0	0	0	0	0	0	0	1	0	1	0	0
S100A1	ENSG00000160678	0	1	0	0	0	0	0	1	0	0	0	0	0	0
S100A3	ENSG00000188015	0	1	0	0	0	0	0	1	0	0	0	0	0	0
S100A5	ENSG00000196420	0	1	0	0	0	0	0	1	0	0	0	0	0	0
S100A6	ENSG00000197956	0	1	0	0	0	0	0	1	0	0	0	0	0	0
S100A7	ENSG00000143556	0	1	0	0	0	0	0	1	0	0	0	0	0	0
SARAF	ENSG00000133872	0	0	1	0	0	0	0	0	0	1	0	0	0	0
SCN11A	ENSG00000168356	0	1	0	0	0	0	0	0	1	0	0	0	0	0
SDF2L1	ENSG00000128228	0	0	1	0	0	0	0	0	0	0	0	0	0	1
SDHC	ENSG00000143252	0	0	0	1	1	0	0	0	0	0	0	0	0	0
SELENOI	ENSG00000138018	0	0	1	0	0	0	1	0	0	0	0	0	0	0
SHISA5	ENSG00000164054	1	0	0	0	1	0	0	0	0	0	0	0	0	0
SMNDC1	ENSG00000119953	0	0	1	0	0	0	0	0	0	0	0	0	1	0
SNAPC5	ENSG00000174446	0	0	1	0	0	0	1	0	0	0	0	0	0	0
SPG11	ENSG00000104133	0	0	0	0	0	0	1	1	0	0	0	0	0	0
SSX4	ENSG00000268009	0	0	0	0	0	0	1	0	0	1	0	0	0	0
STK26	ENSG00000134602	0	0	0	0	0	0	1	0	0	0	0	0	0	1
STK4	ENSG00000101109	1	1	0	0	0	0	0	0	0	0	0	0	0	0
SUB1	ENSG00000113387	0	0	0	0	0	1	0	0	0	0	0	1	0	0
SULT1A4	ENSG00000213648	0	0	1	0	0	0	0	0	0	0	1	0	0	0
SUMF1	ENSG00000144455	0	0	0	0	0	0	1	0	0	0	0	1	0	0
TADA3	ENSG00000171148	1	0	0	0	1	0	0	0	0	0	0	0	0	0
TBC1D3B	ENSG00000282750	0	0	0	0	0	0	0	0	1	0	1	0	0	0
TBC1D3C	ENSG00000278632	0	0	0	0	0	0	0	0	1	0	1	0	0	0
TECTA	ENSG00000109927	0	0	0	0	0	0	0	0	0	1	1	0	0	0
TELO2	ENSG00000100726	0	0	0	1	1	0	0	0	0	0	0	0	0	0
THSD7B	ENSG00000144229	0	0	0	0	0	0	0	1	0	0	0	1	0	0
TICAM2	ENSG00000243414	0	0	1	0	0	0	0	0	0	0	0	0	0	1
TIGD1	ENSG00000221944	0	0	0	0	0	0	0	1	1	0	0	0	0	0
TNFRSF10C	ENSG00000173535	1	0	0	0	1	0	0	0	0	0	0	0	0	0
TOPORS	ENSG00000197579	1	0	0	0	1	0	0	0	0	0	0	0	0	0
TRDMT1	ENSG00000107614	0	0	0	0	0	1	0	0	0	1	0	0	0	0
TRPM2	ENSG00000142185	0	0	0	0	0	0	0	1	1	0	0	0	0	0
TSPAN18	ENSG00000157570	0	0	0	0	0	0	1	0	1	0	0	0	0	0
TUSC2	ENSG00000114383	0	0	0	0	0	0	1	0	0	0	0	1	0	0
UBE2I	ENSG00000103275	1	0	0	1	0	0	0	0	0	0	0	0	0	0
UBE2K	ENSG00000078140	1	0	0	1	0	0	0	0	0	0	0	0	0	0
UBE2L3	ENSG00000185651	1	1	0	0	0	0	0	0	0	0	0	0	0	0
WASHC3	ENSG00000120860	0	0	1	0	0	0	0	0	0	0	0	0	1	0
ZBED8	ENSG00000221886	0	0	1	0	0	0	0	1	0	0	0	0	0	0
ZC3H11A	ENSG00000058673	0	0	0	1	1	0	0	0	0	0	0	0	0	0
ZFHX4	ENSG00000091656	0	0	0	0	0	0	0	0	0	0	1	0	1	0
ZNF536	ENSG00000198597	0	0	0	0	0	0	0	0	0	0	1	1	0	0
ZNF804A	ENSG00000170396	0	0	0	0	0	0	0	0	0	0	1	1	0	0
AADAT	ENSG00000109576	0	0	0	0	0	0	0	0	0	0	0	1	0	0
ABHD17B	ENSG00000107362	0	0	0	0	0	0	0	0	0	0	0	1	0	0
ACKR3	ENSG00000144476	0	0	0	0	0	0	0	0	0	0	0	1	0	0
ACP7	ENSG00000183760	0	0	0	0	0	0	0	0	0	1	0	0	0	0
ACTR3	ENSG00000115091	0	0	0	0	0	0	0	0	0	0	0	1	0	0
ACVR1C	ENSG00000123612	0	0	0	0	1	0	0	0	0	0	0	0	0	0
ADAM29	ENSG00000168594	0	0	0	0	0	0	0	0	1	0	0	0	0	0
ADAMTS7	ENSG00000136378	0	0	0	0	1	0	0	0	0	0	0	0	0	0
ADCY8	ENSG00000155897	0	0	0	0	0	0	1	0	0	0	0	0	0	0
ADGRA3	ENSG00000152990	0	0	0	0	0	0	0	0	0	0	0	0	0	1
ADGRF1	ENSG00000153292	0	0	0	0	0	0	0	0	0	1	0	0	0	0
ADGRF2	ENSG00000164393	0	0	0	0	0	0	0	0	0	0	0	0	0	1
ADRB1	ENSG00000043591	0	0	0	0	0	0	0	0	0	1	0	0	0	0
AFF2	ENSG00000155966	0	0	0	0	0	0	0	0	0	0	1	0	0	0
AK9	ENSG00000155085	0	0	0	0	0	0	0	0	0	0	0	0	0	1
AKAP6	ENSG00000151320	0	0	0	0	0	0	1	0	0	0	0	0	0	0
AKR1D1	ENSG00000122787	0	0	0	0	0	1	0	0	0	0	0	0	0	0
AKT2	ENSG00000105221	0	0	0	0	1	0	0	0	0	0	0	0	0	0
ALMS1	ENSG00000116127	0	0	0	0	0	0	0	0	1	0	0	0	0	0
AMH	ENSG00000104899	0	0	0	0	0	0	0	0	0	0	0	0	1	0
AMY1C	ENSG00000187733	0	0	0	0	0	0	0	0	0	1	0	0	0	0
ANK2	ENSG00000145362	0	0	0	0	0	0	0	0	0	1	0	0	0	0
ANXA8	ENSG00000265190	0	0	0	0	0	0	1	0	0	0	0	0	0	0
AP3S2	ENSG00000157823	0	0	0	0	0	0	1	0	0	0	0	0	0	0
APC	ENSG00000134982	0	0	1	0	0	0	0	0	0	0	0	0	0	0
AREL1	ENSG00000119682	0	0	1	0	0	0	0	0	0	0	0	0	0	0
ARFGEF1	ENSG00000066777	0	0	0	0	0	0	0	0	1	0	0	0	0	0
ARPC4	ENSG00000241553	0	0	0	0	0	0	0	0	0	0	0	1	0	0
ARPIN	ENSG00000242498	0	0	0	0	0	0	1	0	0	0	0	0	0	0
ARPP19	ENSG00000128989	0	0	0	0	0	0	0	0	0	0	0	0	1	0
ASB12	ENSG00000198881	0	0	0	0	0	0	0	1	0	0	0	0	0	0
ASH1L	ENSG00000116539	0	0	0	0	0	0	0	0	0	0	1	0	0	0
ASPDH	ENSG00000204653	0	0	0	0	0	0	0	0	0	0	1	0	0	0
ATP5H	ENSG00000167863	0	0	0	0	0	0	0	0	0	1	0	0	0	0
ATP8A2	ENSG00000132932	0	0	0	0	0	0	1	0	0	0	0	0	0	0
BBOF1	ENSG00000119636	0	0	1	0	0	0	0	0	0	0	0	0	0	0
BCL2	ENSG00000171791	1	0	0	0	0	0	0	0	0	0	0	0	0	0
BET1	ENSG00000105829	0	0	1	0	0	0	0	0	0	0	0	0	0	0
BEX2	ENSG00000133134	0	0	0	0	0	0	0	0	0	0	0	0	1	0
BICRAL	ENSG00000112624	0	0	0	0	0	0	0	0	0	0	1	0	0	0
BIRC6	ENSG00000115760	0	0	0	0	0	0	0	0	0	0	1	0	0	0
BLM	ENSG00000197299	0	0	0	0	0	0	0	0	1	0	0	0	0	0
BMP8A	ENSG00000183682	0	0	0	0	0	0	0	0	0	0	0	0	1	0
BMS1	ENSG00000165733	0	0	0	0	0	1	0	0	0	0	0	0	0	0
BORCS5	ENSG00000280689	0	0	0	0	0	0	1	0	0	0	0	0	0	0
BORCS6	ENSG00000196544	0	0	0	0	0	0	0	1	0	0	0	0	0	0
BORCS7	ENSG00000166275	0	0	1	0	0	0	0	0	0	0	0	0	0	0
BORCS8-MEF2B	ENSG00000064489	0	0	0	0	0	0	0	1	0	0	0	0	0	0
BPIFA1	ENSG00000198183	0	0	0	0	0	0	0	0	0	0	0	1	0	0
BRCA1	ENSG00000012048	0	0	0	0	0	0	0	0	1	0	0	0	0	0
BRINP1	ENSG00000078725	0	0	0	0	0	0	0	1	0	0	0	0	0	0
BRINP3	ENSG00000162670	0	0	0	0	0	0	0	0	0	0	0	1	0	0
BRWD3	ENSG00000165288	0	0	0	0	0	0	0	0	1	0	0	0	0	0
BTG2	ENSG00000159388	1	0	0	0	0	0	0	0	0	0	0	0	0	0
C12ORF49	ENSG00000111412	0	0	0	0	0	0	0	0	1	0	0	0	0	0
C12ORF76	ENSG00000174456	0	0	0	0	0	0	0	0	0	0	1	0	0	0
C14ORF132	ENSG00000227051	0	0	0	0	0	0	0	0	0	0	1	0	0	0
C16ORF72	ENSG00000182831	0	0	0	0	0	0	0	0	0	1	0	0	0	0
C17ORF62	ENSG00000178927	0	0	0	0	0	0	0	0	0	0	1	0	0	0
C19ORF24	ENSG00000228300	0	0	1	0	0	0	0	0	0	0	0	0	0	0
C1QBP	ENSG00000108561	0	0	0	0	0	0	0	0	0	0	0	0	0	1
CABP7	ENSG00000100314	0	1	0	0	0	0	0	0	0	0	0	0	0	0
CACNA1C	ENSG00000151067	0	0	0	0	0	0	1	0	0	0	0	0	0	0
CACNA2D1	ENSG00000153956	0	0	0	0	0	0	0	1	0	0	0	0	0	0
CALM2	ENSG00000198668	0	0	0	0	0	1	0	0	0	0	0	0	0	0
CALML3	ENSG00000178363	0	0	0	0	0	0	0	0	0	0	0	1	0	0
CBR4	ENSG00000145439	0	0	0	0	0	0	0	0	0	0	0	0	1	0
CCDC181	ENSG00000117477	0	0	0	0	0	0	0	0	0	1	0	0	0	0
CCDC185	ENSG00000178395	0	0	0	0	0	0	0	0	0	1	0	0	0	0
CCDC88A	ENSG00000115355	0	0	0	0	0	0	0	0	1	0	0	0	0	0
CCS	ENSG00000173992	0	0	0	0	0	0	1	0	0	0	0	0	0	0
CD82	ENSG00000085117	1	0	0	0	0	0	0	0	0	0	0	0	0	0
CDC42SE2	ENSG00000158985	0	0	0	0	0	0	0	0	0	0	0	0	0	1
CDH2	ENSG00000170558	0	0	0	0	0	1	0	0	0	0	0	0	0	0
CDIP1	ENSG00000274336	0	0	0	0	0	0	0	0	0	0	1	0	0	0
CDK12	ENSG00000167258	0	0	0	0	0	0	0	0	1	0	0	0	0	0
CDK5R1	ENSG00000176749	0	0	1	0	0	0	0	0	0	0	0	0	0	0
CDK9	ENSG00000136807	0	0	0	1	0	0	0	0	0	0	0	0	0	0
CDY1B	ENSG00000172352	0	0	0	0	0	0	0	0	0	0	0	0	1	0
CDY2B	ENSG00000129873	0	0	0	0	0	0	0	0	0	0	0	0	1	0
CEBPB	ENSG00000172216	0	0	0	1	0	0	0	0	0	0	0	0	0	0
CELF5	ENSG00000161082	0	0	0	0	0	0	0	0	0	0	0	0	1	0
CENPC	ENSG00000145241	0	0	0	0	0	0	0	0	0	0	0	0	1	0
CENPE	ENSG00000138778	0	0	0	0	0	0	0	0	1	0	0	0	0	0
CEP131	ENSG00000141577	0	0	0	0	0	0	0	0	1	0	0	0	0	0
CETN2	ENSG00000147400	0	0	0	0	0	0	0	0	0	0	1	0	0	0
CETN3	ENSG00000153140	0	0	0	0	0	0	0	0	0	0	0	0	0	1
CFAP36	ENSG00000163001	0	0	1	0	0	0	0	0	0	0	0	0	0	0
CFAP65	ENSG00000181378	0	0	0	0	0	0	0	0	1	0	0	0	0	0
CFAP70	ENSG00000156042	0	0	0	0	0	0	0	0	0	0	0	0	1	0
CFHR1	ENSG00000244414	0	0	0	0	0	0	0	0	0	1	0	0	0	0
CGB3	ENSG00000104827	0	0	1	0	0	0	0	0	0	0	0	0	0	0
CGB7	ENSG00000196337	0	0	0	0	0	0	0	0	0	1	0	0	0	0
CHD6	ENSG00000124177	0	0	0	0	0	0	0	0	1	0	0	0	0	0
CHD7	ENSG00000171316	0	0	0	0	0	0	0	0	1	0	0	0	0	0
CHIC1	ENSG00000204116	0	0	0	0	0	0	0	0	0	1	0	0	0	0
CHL1	ENSG00000134121	0	0	0	0	0	1	0	0	0	0	0	0	0	0
CHMP1A	ENSG00000131165	0	0	0	0	0	0	1	0	0	0	0	0	0	0
CHRM4	ENSG00000180720	0	0	0	0	0	0	1	0	0	0	0	0	0	0
CHRNA7	ENSG00000274542	0	0	0	0	0	0	0	0	0	0	0	0	1	0
CISD1	ENSG00000122873	0	0	0	0	0	0	0	1	0	0	0	0	0	0
CLDN8	ENSG00000156284	0	0	0	0	0	0	1	0	0	0	0	0	0	0
CLIC3	ENSG00000169583	0	0	0	0	0	0	0	0	0	1	0	0	0	0
CLN3	ENSG00000188603	0	0	0	0	0	0	0	0	0	0	0	1	0	0
CLPS	ENSG00000137392	0	0	0	0	0	0	1	0	0	0	0	0	0	0
CLUH	ENSG00000132361	0	0	0	0	0	0	0	0	0	0	0	0	0	1
CMTR1	ENSG00000137200	0	0	0	0	0	0	0	1	0	0	0	0	0	0
CNEP1R1	ENSG00000205423	0	0	0	0	0	1	0	0	0	0	0	0	0	0
CNOT1	ENSG00000125107	0	0	0	0	0	0	0	0	1	0	0	0	0	0
CNOT7	ENSG00000198791	0	0	0	0	0	0	0	0	1	0	0	0	0	0
COA6	ENSG00000168275	0	0	0	0	0	0	0	0	1	0	0	0	0	0
COA7	ENSG00000162377	0	0	0	0	0	0	0	0	0	0	1	0	0	0
COL26A1	ENSG00000160963	0	0	0	0	0	0	0	0	0	0	0	1	0	0
COL6A3	ENSG00000163359	0	0	0	0	0	0	0	0	0	1	0	0	0	0
COPRS	ENSG00000172301	0	0	1	0	0	0	0	0	0	0	0	0	0	0
COPS5	ENSG00000121022	0	0	0	0	0	1	0	0	0	0	0	0	0	0
COPS6	ENSG00000168090	1	0	0	0	0	0	0	0	0	0	0	0	0	0
COQ8A	ENSG00000163050	0	0	0	0	0	0	0	0	0	0	0	0	0	1
COX8A	ENSG00000176340	0	0	0	0	1	0	0	0	0	0	0	0	0	0
CPS1	ENSG00000021826	0	0	0	0	0	0	0	0	0	1	0	0	0	0
CREBBP	ENSG00000005339	0	0	0	0	0	0	0	0	0	0	0	1	0	0
CRYAA	ENSG00000160202	0	0	0	0	0	0	0	0	0	0	0	0	1	0
CRYAB	ENSG00000109846	0	0	0	0	0	1	0	0	0	0	0	0	0	0
CSHL1	ENSG00000204414	0	0	0	0	0	0	0	0	0	0	1	0	0	0
CSMD1	ENSG00000183117	0	0	0	0	0	0	0	0	0	1	0	0	0	0
CTAGE15	ENSG00000271079	0	0	0	0	0	0	0	0	0	0	1	0	0	0
CTCFL	ENSG00000124092	0	0	0	0	0	1	0	0	0	0	0	0	0	0
CTF1	ENSG00000150281	0	0	0	0	0	0	0	1	0	0	0	0	0	0
CXCL14	ENSG00000145824	0	0	0	0	0	0	0	0	0	1	0	0	0	0
DCAF4L2	ENSG00000176566	0	0	0	0	0	1	0	0	0	0	0	0	0	0
DCTN5	ENSG00000166847	0	0	0	0	0	0	0	0	0	0	0	1	0	0
DDB2	ENSG00000134574	0	0	0	0	0	1	0	0	0	0	0	0	0	0
DEXI	ENSG00000182108	0	0	0	0	0	0	0	1	0	0	0	0	0	0
DIAPH1	ENSG00000131504	0	0	0	0	0	0	0	0	0	0	0	0	0	1
DMXL2	ENSG00000104093	0	0	0	0	0	0	0	0	1	0	0	0	0	0
DNAH11	ENSG00000105877	0	0	0	0	0	0	0	0	0	1	0	0	0	0
DNAH3	ENSG00000158486	0	0	0	0	0	0	0	1	0	0	0	0	0	0
DNAJA2	ENSG00000069345	0	0	1	0	0	0	0	0	0	0	0	0	0	0
DNAL4	ENSG00000100246	0	0	0	0	0	0	0	0	0	0	0	1	0	0
DNASE1	ENSG00000213918	0	0	0	0	0	0	0	0	0	0	0	0	1	0
DNHD1	ENSG00000179532	0	0	0	0	0	0	1	0	0	0	0	0	0	0
DOK1	ENSG00000115325	0	0	0	0	1	0	0	0	0	0	0	0	0	0
DOPEY1	ENSG00000083097	0	0	0	0	0	0	0	0	1	0	0	0	0	0
DPH6	ENSG00000134146	0	0	0	0	0	0	0	0	0	0	0	0	0	1
DPP10	ENSG00000175497	0	0	0	0	0	0	0	0	0	1	0	0	0	0
DSCR8	ENSG00000198054	0	0	0	0	0	0	0	0	0	0	0	1	0	0
DSP	ENSG00000096696	0	0	0	0	0	0	0	0	0	1	0	0	0	0
DUSP18	ENSG00000167065	0	0	0	0	1	0	0	0	0	0	0	0	0	0
DUSP23	ENSG00000158716	0	0	0	0	1	0	0	0	0	0	0	0	0	0
DUT	ENSG00000128951	0	0	0	1	0	0	0	0	0	0	0	0	0	0
DYNC1H1	ENSG00000197102	0	0	0	0	0	0	0	0	1	0	0	0	0	0
DYNC2H1	ENSG00000187240	0	0	1	0	0	0	0	0	0	0	0	0	0	0
EFL1	ENSG00000140598	0	0	0	0	0	0	0	0	0	0	0	0	0	1
EFNA3	ENSG00000143590	0	0	0	0	0	0	0	0	0	0	0	1	0	0
EGFL6	ENSG00000198759	0	0	0	0	0	1	0	0	0	0	0	0	0	0
EGFR	ENSG00000146648	0	0	0	0	0	0	0	0	0	0	0	1	0	0
EIF1AY	ENSG00000198692	0	0	0	0	0	0	0	0	0	0	0	0	0	1
EIF1B	ENSG00000114784	0	0	0	0	0	0	0	0	0	0	0	0	1	0
EIF3C	ENSG00000184110	0	0	0	0	0	0	0	0	0	0	0	0	0	1
EIF5A2	ENSG00000163577	0	0	0	0	0	0	0	0	0	0	0	0	0	1
ELFN2	ENSG00000243902	0	0	0	0	0	0	1	0	0	0	0	0	0	0
ELMSAN1	ENSG00000156030	0	0	0	0	0	0	0	0	1	0	0	0	0	0
EMG1	ENSG00000126749	0	0	0	0	0	0	0	0	0	0	0	0	0	1
EMP2	ENSG00000213853	0	0	1	0	0	0	0	0	0	0	0	0	0	0
EP300	ENSG00000100393	0	0	0	0	0	0	0	0	0	0	1	0	0	0
EP400	ENSG00000183495	0	0	0	0	0	0	0	0	1	0	0	0	0	0
EPPIN	ENSG00000101448	0	0	0	0	0	0	0	0	0	0	1	0	0	0
ERBB4	ENSG00000178568	0	0	0	0	0	0	0	0	0	0	1	0	0	0
ERO1A	ENSG00000197930	0	0	1	0	0	0	0	0	0	0	0	0	0	0
ERO1B	ENSG00000086619	0	0	0	0	0	0	0	0	0	0	0	0	0	1
EXOSC3	ENSG00000107371	0	0	0	0	0	0	0	0	1	0	0	0	0	0
EXPH5	ENSG00000110723	0	0	0	0	0	0	0	1	0	0	0	0	0	0
EYS	ENSG00000188107	0	0	0	0	0	0	1	0	0	0	0	0	0	0
FAM206A	ENSG00000119328	0	0	0	0	0	1	0	0	0	0	0	0	0	0
FAM208A	ENSG00000163946	0	0	0	0	0	1	0	0	0	0	0	0	0	0
FAM30A	ENSG00000277059	0	0	0	0	0	0	0	0	0	0	1	0	0	0
FAM47C	ENSG00000198173	0	0	0	0	0	0	0	0	1	0	0	0	0	0
FAT2	ENSG00000086570	0	0	0	0	0	0	1	0	0	0	0	0	0	0
FBN3	ENSG00000142449	0	0	0	0	0	0	0	0	0	1	0	0	0	0
FCGBP	ENSG00000281123	0	0	0	0	0	0	0	1	0	0	0	0	0	0
FGF8	ENSG00000107831	0	0	0	0	0	0	0	0	1	0	0	0	0	0
FGFR3	ENSG00000068078	0	0	0	0	0	1	0	0	0	0	0	0	0	0
FHL2	ENSG00000115641	0	0	0	0	0	1	0	0	0	0	0	0	0	0
FIZ1	ENSG00000179943	0	0	0	0	0	0	0	0	0	0	0	1	0	0
FKBP1A	ENSG00000088832	0	0	0	0	0	0	0	0	0	0	0	1	0	0
FKBP1B	ENSG00000119782	0	0	0	0	0	0	0	0	0	0	0	0	0	1
FKBP4	ENSG00000004478	0	0	0	0	0	0	0	0	0	0	0	0	0	1
FKBP9P1	ENSG00000176826	0	0	0	0	0	0	0	1	0	0	0	0	0	0
FLG2	ENSG00000143520	0	0	0	0	0	0	0	0	0	0	1	0	0	0
FLT1	ENSG00000102755	0	0	0	0	0	0	0	0	1	0	0	0	0	0
FLT3LG	ENSG00000090554	1	0	0	0	0	0	0	0	0	0	0	0	0	0
FOXO3	ENSG00000118689	0	0	0	0	1	0	0	0	0	0	0	0	0	0
FOXO4	ENSG00000184481	0	0	0	0	1	0	0	0	0	0	0	0	0	0
FRMPD2	ENSG00000170324	0	0	0	0	0	1	0	0	0	0	0	0	0	0
GABRB3	ENSG00000166206	0	0	0	0	1	0	0	0	0	0	0	0	0	0
GALNT16	ENSG00000100626	0	0	1	0	0	0	0	0	0	0	0	0	0	0
GALNT18	ENSG00000110328	0	0	0	0	0	0	0	0	0	0	0	0	1	0
GALR3	ENSG00000128310	0	0	0	0	0	0	0	1	0	0	0	0	0	0
GAS6	ENSG00000183087	0	0	0	0	0	0	0	0	1	0	0	0	0	0
GATAD1	ENSG00000157259	1	0	0	0	0	0	0	0	0	0	0	0	0	0
GCSH	ENSG00000140905	0	0	0	0	0	0	0	0	0	1	0	0	0	0
GEMIN2	ENSG00000092208	1	0	0	0	0	0	0	0	0	0	0	0	0	0
GH1	ENSG00000259384	0	0	0	0	0	0	0	0	0	0	1	0	0	0
GJD3	ENSG00000183153	0	0	1	0	0	0	0	0	0	0	0	0	0	0
GK5	ENSG00000175066	0	0	0	0	0	1	0	0	0	0	0	0	0	0
GLRX5	ENSG00000182512	0	0	0	0	0	0	0	0	0	0	1	0	0	0
GNRH2	ENSG00000125787	0	0	0	0	0	0	1	0	0	0	0	0	0	0
GP9	ENSG00000169704	0	0	0	0	0	0	0	0	0	0	0	0	1	0
GPRC5D	ENSG00000111291	0	0	0	0	0	0	0	0	1	0	0	0	0	0
GPX2	ENSG00000176153	0	0	1	0	0	0	0	0	0	0	0	0	0	0
GPX4	ENSG00000167468	0	0	0	0	0	0	0	0	0	0	0	0	1	0
GRIA4	ENSG00000152578	0	0	0	0	0	1	0	0	0	0	0	0	0	0
GRID2	ENSG00000152208	0	0	0	0	0	0	0	0	1	0	0	0	0	0
GRIK3	ENSG00000163873	0	0	0	0	0	0	0	0	0	0	1	0	0	0
GRIN2A	ENSG00000183454	0	0	0	0	0	0	0	0	0	0	1	0	0	0
GRIN2B	ENSG00000273079	0	0	0	0	0	0	0	1	0	0	0	0	0	0
GRIP1	ENSG00000155974	0	0	0	0	0	1	0	0	0	0	0	0	0	0
GRM1	ENSG00000152822	0	0	0	0	0	0	0	0	0	1	0	0	0	0
GSTT2	ENSG00000277897	0	0	0	0	0	0	0	0	0	0	0	1	0	0
GSTT2B	ENSG00000278695	0	0	0	0	0	0	0	0	0	0	0	1	0	0
GSTZ1	ENSG00000100577	0	0	0	0	0	0	0	0	0	0	1	0	0	0
HCN4	ENSG00000138622	0	0	0	0	0	1	0	0	0	0	0	0	0	0
HDAC9	ENSG00000048052	0	0	0	0	0	1	0	0	0	0	0	0	0	0
HDGFRP3	ENSG00000166503	0	0	0	0	0	0	0	1	0	0	0	0	0	0
HECTD4	ENSG00000173064	0	0	0	0	0	0	0	0	0	1	0	0	0	0
HEMK1	ENSG00000114735	0	0	0	0	0	0	0	0	0	0	0	1	0	0
HERC2	ENSG00000277278	0	0	0	0	0	0	0	0	0	0	1	0	0	0
HGH1	ENSG00000235173	0	0	0	0	0	0	0	0	0	0	0	0	0	1
HID1	ENSG00000167861	0	0	1	0	0	0	0	0	0	0	0	0	0	0
HIST1H2AG	ENSG00000196787	0	0	0	0	0	0	0	0	0	0	0	0	0	1
HIST1H2AK	ENSG00000275221	0	0	0	0	0	0	0	0	0	0	0	0	0	1
HIST1H2BC	ENSG00000180596	0	0	0	0	0	0	0	0	0	0	0	0	0	1
HIST1H2BE	ENSG00000274290	0	0	0	0	0	0	0	0	0	0	0	0	0	1
HIST1H3A	ENSG00000275714	0	0	0	1	0	0	0	0	0	0	0	0	0	0
HIST1H4A	ENSG00000278637	0	0	0	0	0	0	0	0	0	0	0	0	0	1
HIST1H4F	ENSG00000274618	0	0	0	0	0	0	0	0	0	0	0	0	0	1
HIST1H4I	ENSG00000276180	0	0	0	0	0	0	0	0	0	0	0	0	0	1
HIST1H4K	ENSG00000273542	0	0	0	0	0	0	0	0	0	0	0	0	0	1
HIST1H4L	ENSG00000275126	0	0	0	0	0	0	0	0	0	0	0	0	0	1
HIST2H2AA3	ENSG00000203812	0	0	0	0	0	0	0	0	0	0	0	0	0	1
HIST2H2AA4	ENSG00000272196	0	0	0	0	0	0	0	0	0	0	1	0	0	0
HIST2H3C	ENSG00000203811	0	0	0	1	0	0	0	0	0	0	0	0	0	0
HIST2H4A	ENSG00000270882	0	0	0	0	0	0	0	0	0	0	0	0	0	1
HIST2H4B	ENSG00000270276	0	0	0	0	0	0	0	0	1	0	0	0	0	0
HIST3H2A	ENSG00000181218	0	0	0	0	0	0	0	0	0	0	0	0	0	1
HLA-F-AS1	ENSG00000230545	0	0	0	0	0	0	0	0	0	0	0	0	0	1
HOXA13	ENSG00000106031	0	0	0	0	0	0	0	0	0	0	0	1	0	0
HOXD1	ENSG00000128645	0	0	1	0	0	0	0	0	0	0	0	0	0	0
HSD11B1L	ENSG00000167733	0	0	0	0	0	0	0	0	1	0	0	0	0	0
HSD3B7	ENSG00000099377	0	0	0	0	0	0	0	1	0	0	0	0	0	0
HSF4	ENSG00000102878	0	0	0	0	1	0	0	0	0	0	0	0	0	0
HSPA1A	ENSG00000237724	1	0	0	0	0	0	0	0	0	0	0	0	0	0
HSPB1	ENSG00000106211	0	0	0	0	0	0	0	0	0	0	0	1	0	0
HYPK	ENSG00000242028	0	0	0	0	0	0	0	0	1	0	0	0	0	0
IDH1	ENSG00000138413	0	0	0	0	0	1	0	0	0	0	0	0	0	0
IDS	ENSG00000010404	0	0	1	0	0	0	0	0	0	0	0	0	0	0
IFNA1	ENSG00000197919	0	0	0	0	0	0	0	0	1	0	0	0	0	0
IFT122	ENSG00000163913	0	0	0	0	1	0	0	0	0	0	0	0	0	0
IGIP	ENSG00000182700	0	0	0	0	0	0	0	1	0	0	0	0	0	0
IL18	ENSG00000150782	0	0	0	0	0	0	0	1	0	0	0	0	0	0
INPP5D	ENSG00000281614	0	0	0	0	0	0	0	0	0	1	0	0	0	0
INSRR	ENSG00000027644	0	0	0	0	0	0	0	0	1	0	0	0	0	0
INTS6L	ENSG00000165359	0	0	0	0	0	0	0	0	1	0	0	0	0	0
IRS2	ENSG00000185950	0	0	0	0	1	0	0	0	0	0	0	0	0	0
IRS4	ENSG00000133124	0	0	0	0	0	0	0	0	1	0	0	0	0	0
ISCA2	ENSG00000165898	0	0	1	0	0	0	0	0	0	0	0	0	0	0
ITIH6	ENSG00000102313	0	0	0	0	0	0	0	0	1	0	0	0	0	0
ITPR2	ENSG00000123104	0	0	0	0	0	0	0	0	1	0	0	0	0	0
JCHAIN	ENSG00000132465	0	0	1	0	0	0	0	0	0	0	0	0	0	0
JMJD4	ENSG00000081692	0	0	0	0	0	0	0	0	0	0	0	1	0	0
KCTD5	ENSG00000167977	0	0	0	0	0	0	0	0	1	0	0	0	0	0
KIAA0319	ENSG00000137261	0	0	0	0	0	0	0	0	1	0	0	0	0	0
KMT2A	ENSG00000118058	0	0	0	0	0	0	0	0	0	0	0	0	0	1
KMT2E	ENSG00000005483	0	0	0	0	0	0	0	0	1	0	0	0	0	0
KMT5C	ENSG00000133247	0	0	0	0	0	0	0	0	0	1	0	0	0	0
KRAS	ENSG00000133703	0	0	0	0	0	0	1	0	0	0	0	0	0	0
LAMA1	ENSG00000101680	0	0	0	0	0	0	0	0	0	0	1	0	0	0
LARGE2	ENSG00000165905	0	0	0	0	0	0	0	0	1	0	0	0	0	0
LARP1	ENSG00000155506	0	0	0	0	0	1	0	0	0	0	0	0	0	0
LDHA	ENSG00000134333	0	0	0	0	0	0	1	0	0	0	0	0	0	0
LIF	ENSG00000128342	0	0	0	0	0	1	0	0	0	0	0	0	0	0
LINC02076	ENSG00000284456	0	0	1	0	0	0	0	0	0	0	0	0	0	0
LOC102724229	ENSG00000105808	0	0	0	0	0	0	0	0	0	0	0	0	0	1
LOC107984071	ENSG00000281994	0	0	0	0	0	0	0	0	1	0	0	0	0	0
LOC399886	ENSG00000255267	0	0	0	0	0	0	0	0	0	0	0	0	1	0
LOC728026	ENSG00000187514	0	0	0	1	0	0	0	0	0	0	0	0	0	0
LOR	ENSG00000203782	0	0	0	0	0	0	0	0	0	0	0	0	1	0
LRP1	ENSG00000123384	0	0	0	0	0	0	0	0	0	0	0	1	0	0
LRP2	ENSG00000081479	0	0	1	0	0	0	0	0	0	0	0	0	0	0
LRRC7	ENSG00000033122	0	0	0	0	0	0	0	0	0	1	0	0	0	0
LRRC75A-AS1	ENSG00000175061	0	0	0	0	0	0	0	0	0	0	0	0	0	1
LRRK2	ENSG00000188906	0	0	0	0	0	0	0	0	0	0	0	1	0	0
LSM6	ENSG00000164167	0	0	0	1	0	0	0	0	0	0	0	0	0	0
LST1	ENSG00000235915	0	0	0	0	0	0	0	0	0	0	0	0	0	1
LTK	ENSG00000062524	0	1	0	0	0	0	0	0	0	0	0	0	0	0
LY6G5B	ENSG00000244672	0	0	0	0	0	0	0	0	0	0	1	0	0	0
LY75	ENSG00000054219	0	0	0	0	0	0	0	0	0	0	1	0	0	0
LYNX1	ENSG00000284505	0	0	0	0	0	0	0	1	0	0	0	0	0	0
LYRM1	ENSG00000102897	0	0	0	0	0	0	0	0	0	0	1	0	0	0
LYRM9	ENSG00000232859	0	0	0	0	0	0	0	1	0	0	0	0	0	0
MAMSTR	ENSG00000176909	0	0	0	0	0	0	1	0	0	0	0	0	0	0
MAN1C1	ENSG00000117643	0	0	0	0	0	0	0	1	0	0	0	0	0	0
MAP2K4	ENSG00000065559	1	0	0	0	0	0	0	0	0	0	0	0	0	0
MAPT	ENSG00000277956	0	0	0	0	0	0	0	0	0	1	0	0	0	0
MATN3	ENSG00000132031	0	0	0	0	0	1	0	0	0	0	0	0	0	0
MATR3	ENSG00000280987	0	0	0	0	0	0	0	0	0	0	0	0	1	0
MCRIP2	ENSG00000172366	0	0	0	0	0	0	0	1	0	0	0	0	0	0
MED1	ENSG00000125686	0	0	0	0	0	0	0	0	0	0	0	1	0	0
MED12	ENSG00000184634	0	0	0	0	0	0	0	0	0	1	0	0	0	0
MED17	ENSG00000042429	1	0	0	0	0	0	0	0	0	0	0	0	0	0
MED6	ENSG00000133997	0	0	0	0	0	0	0	0	0	0	0	0	0	1
MINDY1	ENSG00000143409	0	0	0	0	0	0	0	1	0	0	0	0	0	0
MKL2	ENSG00000186260	0	0	0	0	0	1	0	0	0	0	0	0	0	0
MLLT11	ENSG00000213190	0	0	0	0	0	0	0	0	0	0	0	0	1	0
MMP24	ENSG00000125966	0	0	0	0	0	0	0	0	0	1	0	0	0	0
MPDU1	ENSG00000129255	0	0	0	0	0	0	0	0	0	0	1	0	0	0
MPV17	ENSG00000115204	0	0	0	0	0	0	0	0	0	0	0	0	0	1
MRAS	ENSG00000158186	0	0	0	0	1	0	0	0	0	0	0	0	0	0
MRGBP	ENSG00000101189	0	0	0	0	0	0	0	0	0	0	0	0	0	1
MROH7	ENSG00000184313	0	0	0	0	0	0	1	0	0	0	0	0	0	0
MRPL33	ENSG00000243147	0	0	0	0	0	0	0	0	0	0	0	0	1	0
MRPL36	ENSG00000171421	0	0	0	0	0	0	0	1	0	0	0	0	0	0
MSH5	ENSG00000237333	0	0	0	0	0	0	1	0	0	0	0	0	0	0
MSRA	ENSG00000175806	0	0	0	0	0	0	0	0	1	0	0	0	0	0
MSTN	ENSG00000138379	0	0	0	0	1	0	0	0	0	0	0	0	0	0
MSX1	ENSG00000163132	0	1	0	0	0	0	0	0	0	0	0	0	0	0
MTCL1	ENSG00000168502	0	0	1	0	0	0	0	0	0	0	0	0	0	0
MTHFS	ENSG00000136371	0	0	0	0	0	0	0	0	0	1	0	0	0	0
MUC13	ENSG00000173702	0	0	0	0	0	0	0	0	0	1	0	0	0	0
MUSTN1	ENSG00000272573	0	0	0	0	0	0	0	1	0	0	0	0	0	0
MXI1	ENSG00000119950	0	0	0	0	1	0	0	0	0	0	0	0	0	0
MYBPC1	ENSG00000196091	0	0	0	0	0	1	0	0	0	0	0	0	0	0
MYBPC3	ENSG00000134571	0	0	0	0	0	1	0	0	0	0	0	0	0	0
MYCBP	ENSG00000214114	0	0	0	0	1	0	0	0	0	0	0	0	0	0
MYCBP2	ENSG00000005810	0	0	0	0	0	0	0	0	1	0	0	0	0	0
MYH1	ENSG00000109061	0	0	0	0	0	0	0	0	0	0	1	0	0	0
MYH4	ENSG00000264424	0	0	0	0	0	0	0	0	0	0	1	0	0	0
MYH8	ENSG00000133020	0	0	0	0	0	0	0	0	1	0	0	0	0	0
MYL12A	ENSG00000101608	0	0	0	0	1	0	0	0	0	0	0	0	0	0
MYL2	ENSG00000111245	0	0	0	0	0	1	0	0	0	0	0	0	0	0
MYL9	ENSG00000101335	0	0	0	0	1	0	0	0	0	0	0	0	0	0
MYO16	ENSG00000282848	0	0	0	0	0	0	0	0	0	0	1	0	0	0
MYO18A	ENSG00000196535	0	0	0	0	0	1	0	0	0	0	0	0	0	0
MYO3A	ENSG00000095777	0	0	0	0	0	0	0	0	1	0	0	0	0	0
MYOM1	ENSG00000101605	0	0	0	0	0	1	0	0	0	0	0	0	0	0
MYPN	ENSG00000138347	0	0	0	0	0	0	0	0	0	0	0	1	0	0
MYPOP	ENSG00000176182	0	0	0	0	0	0	0	0	0	1	0	0	0	0
NADK2	ENSG00000152620	0	0	0	0	0	0	0	0	0	0	0	0	1	0
NALCN	ENSG00000102452	0	0	0	0	0	0	0	0	0	1	0	0	0	0
ND1	ENSG00000198888	0	0	0	0	0	1	0	0	0	0	0	0	0	0
ND3	ENSG00000198840	0	0	0	0	0	1	0	0	0	0	0	0	0	0
ND4	ENSG00000198886	0	0	0	0	0	1	0	0	0	0	0	0	0	0
ND5	ENSG00000198786	0	0	0	0	0	1	0	0	0	0	0	0	0	0
NEB	ENSG00000183091	0	0	0	0	0	1	0	0	0	0	0	0	0	0
NECTIN4	ENSG00000143217	0	0	0	0	0	0	0	0	0	0	0	0	1	0
NEDD8	ENSG00000129559	0	0	0	0	0	0	0	0	0	0	0	1	0	0
NELL2	ENSG00000184613	0	0	0	0	0	1	0	0	0	0	0	0	0	0
NENF	ENSG00000117691	0	0	0	0	0	0	0	0	0	0	1	0	0	0
NEURL1	ENSG00000107954	0	0	1	0	0	0	0	0	0	0	0	0	0	0
NF1	ENSG00000196712	0	0	0	0	0	0	1	0	0	0	0	0	0	0
NFE2L2	ENSG00000116044	0	0	0	0	0	0	0	0	0	1	0	0	0	0
NKX6-1	ENSG00000163623	0	0	0	0	0	0	0	0	0	0	0	1	0	0
NOS1	ENSG00000089250	0	0	0	0	0	0	0	1	0	0	0	0	0	0
NPM3	ENSG00000107833	1	0	0	0	0	0	0	0	0	0	0	0	0	0
NR1H3	ENSG00000025434	0	0	0	0	1	0	0	0	0	0	0	0	0	0
NR1I2	ENSG00000144852	0	0	0	0	1	0	0	0	0	0	0	0	0	0
NR5A1	ENSG00000136931	0	0	0	0	0	0	0	0	0	0	0	1	0	0
NRDC	ENSG00000078618	0	0	0	0	0	0	0	0	1	0	0	0	0	0
NRTN	ENSG00000171119	0	0	0	0	0	0	0	0	0	1	0	0	0	0
NSD2	ENSG00000109685	0	0	0	1	0	0	0	0	0	0	0	0	0	0
NUDT11	ENSG00000196368	0	0	0	0	0	0	0	0	0	0	0	1	0	0
NUP58	ENSG00000139496	0	0	0	0	0	0	0	0	0	0	0	0	1	0
OBSCN	ENSG00000154358	0	0	0	0	0	1	0	0	0	0	0	0	0	0
OGFOD3	ENSG00000181396	0	0	0	0	0	0	0	0	0	1	0	0	0	0
OLIG1	ENSG00000184221	0	0	0	0	0	0	1	0	0	0	0	0	0	0
OR10G4	ENSG00000254737	0	0	0	0	0	1	0	0	0	0	0	0	0	0
OR4F21	ENSG00000176269	0	0	0	0	0	0	0	0	0	0	0	1	0	0
OR4F29	ENSG00000278566	0	0	0	0	0	0	0	0	0	0	0	1	0	0
ORAI2	ENSG00000160991	0	0	0	1	0	0	0	0	0	0	0	0	0	0
P3H3	ENSG00000110811	0	0	0	0	0	0	0	0	0	0	0	1	0	0
PABPC3	ENSG00000151846	0	0	0	0	0	0	0	0	1	0	0	0	0	0
PAGR1	ENSG00000280789	0	0	0	0	0	0	0	0	0	0	0	0	1	0
PALM2-AKAP2	ENSG00000157654	0	0	0	0	0	0	0	0	1	0	0	0	0	0
PAMR1	ENSG00000149090	0	0	0	0	0	1	0	0	0	0	0	0	0	0
PAXBP1	ENSG00000263141	0	0	0	1	0	0	0	0	0	0	0	0	0	0
PBX3	ENSG00000167081	0	0	0	0	0	0	0	0	0	0	0	1	0	0
PCLAF	ENSG00000166803	0	0	0	0	0	0	0	0	0	0	0	0	1	0
PCMT1	ENSG00000120265	0	1	0	0	0	0	0	0	0	0	0	0	0	0
PCNT	ENSG00000160299	0	0	0	0	0	0	0	0	0	0	1	0	0	0
PCNX4	ENSG00000126773	0	0	0	0	0	0	1	0	0	0	0	0	0	0
PDE10A	ENSG00000112541	0	0	0	0	0	0	0	0	1	0	0	0	0	0
PDZRN4	ENSG00000165966	0	0	0	0	0	0	0	0	1	0	0	0	0	0
PECAM1	ENSG00000261371	0	0	0	0	0	0	0	0	0	0	0	0	0	1
PEX10	ENSG00000157911	0	0	0	0	0	0	0	0	0	0	0	0	1	0
PHF20	ENSG00000025293	0	0	0	0	0	1	0	0	0	0	0	0	0	0
PHF20L1	ENSG00000129292	0	0	0	0	0	1	0	0	0	0	0	0	0	0
PHPT1	ENSG00000054148	0	0	0	0	0	0	0	0	0	0	1	0	0	0
PI16	ENSG00000164530	0	0	0	0	1	0	0	0	0	0	0	0	0	0
PI4K2A	ENSG00000155252	0	0	0	0	1	0	0	0	0	0	0	0	0	0
PIAS1	ENSG00000033800	0	0	0	1	0	0	0	0	0	0	0	0	0	0
PIDD1	ENSG00000177595	0	0	0	0	0	0	0	0	1	0	0	0	0	0
PIK3R2	ENSG00000105647	0	0	0	0	1	0	0	0	0	0	0	0	0	0
PKD1L1	ENSG00000158683	0	0	0	0	0	0	0	0	1	0	0	0	0	0
PKP3	ENSG00000184363	0	1	0	0	0	0	0	0	0	0	0	0	0	0
PLA2G10	ENSG00000276870	0	0	0	0	0	0	0	0	0	0	0	1	0	0
PLA2G1B	ENSG00000170890	0	0	0	0	0	0	0	0	0	0	1	0	0	0
PLAA	ENSG00000137055	0	0	0	0	0	0	0	0	0	0	0	0	1	0
PLCB1	ENSG00000182621	0	0	0	0	0	0	0	0	1	0	0	0	0	0
PLGLB1	ENSG00000183281	0	0	0	0	0	0	0	0	0	1	0	0	0	0
PLK1	ENSG00000166851	0	0	0	0	0	1	0	0	0	0	0	0	0	0
POMK	ENSG00000185900	0	0	0	0	0	0	0	0	0	0	0	0	1	0
POMZP3	ENSG00000276464	0	0	0	0	0	0	1	0	0	0	0	0	0	0
PPM1A	ENSG00000100614	0	1	0	0	0	0	0	0	0	0	0	0	0	0
PPP1R13L	ENSG00000104881	1	0	0	0	0	0	0	0	0	0	0	0	0	0
PPP4R3A	ENSG00000100796	0	0	0	0	0	0	0	0	0	0	0	0	1	0
PRADC1	ENSG00000135617	0	0	0	0	0	0	0	0	0	0	0	0	1	0
PRAP1	ENSG00000165828	0	0	0	0	0	0	0	0	0	0	0	0	1	0
PRDM14	ENSG00000147596	0	0	0	0	0	0	0	0	1	0	0	0	0	0
PRDM15	ENSG00000141956	0	0	0	0	0	0	0	0	1	0	0	0	0	0
PRDM9	ENSG00000164256	0	0	0	0	0	0	0	0	1	0	0	0	0	0
PRELID2	ENSG00000186314	0	0	0	0	0	0	0	0	0	0	1	0	0	0
PRG4	ENSG00000116690	0	0	0	0	0	1	0	0	0	0	0	0	0	0
PRIM2	ENSG00000146143	0	0	0	0	0	0	0	0	0	0	0	0	1	0
PRKDC	ENSG00000253729	0	0	0	0	0	0	0	0	0	1	0	0	0	0
PRNP	ENSG00000171867	0	0	0	0	0	0	0	0	0	0	0	0	1	0
PROSER2	ENSG00000148426	0	0	0	0	0	0	0	0	1	0	0	0	0	0
PRPS1L1	ENSG00000229937	0	0	0	0	0	0	0	0	0	0	0	0	0	1
PRR15	ENSG00000176532	0	0	0	0	0	0	0	0	0	0	0	0	0	1
PSORS1C2	ENSG00000234605	0	0	0	0	0	0	0	0	0	0	1	0	0	0
PTCD1	ENSG00000106246	0	0	0	0	0	0	0	0	0	0	1	0	0	0
PTP4A3	ENSG00000275575	0	0	0	0	0	0	0	0	0	0	0	0	1	0
PTPN20	ENSG00000204179	0	0	0	0	0	0	0	0	0	0	0	0	0	1
PTPRB	ENSG00000127329	0	0	0	0	0	0	0	0	0	1	0	0	0	0
PTPRD	ENSG00000282932	0	0	0	0	0	0	0	1	0	0	0	0	0	0
PUDP	ENSG00000130021	0	0	0	0	0	0	0	0	0	0	0	0	1	0
PUF60	ENSG00000274081	0	0	0	0	0	1	0	0	0	0	0	0	0	0
PUM3	ENSG00000080608	0	0	0	0	0	0	0	0	0	0	0	0	0	1
PWWP2B	ENSG00000171813	0	0	0	0	0	0	0	1	0	0	0	0	0	0
QPRT	ENSG00000103485	0	0	0	0	0	0	0	0	0	0	1	0	0	0
RAB7A	ENSG00000075785	0	0	0	0	0	1	0	0	0	0	0	0	0	0
RABGEF1	ENSG00000284461	0	0	0	0	0	0	1	0	0	0	0	0	0	0
RACK1	ENSG00000204628	0	0	0	1	0	0	0	0	0	0	0	0	0	0
RAMP2	ENSG00000131477	0	0	0	0	0	0	0	0	0	1	0	0	0	0
RASD2	ENSG00000100302	0	1	0	0	0	0	0	0	0	0	0	0	0	0
RBX1	ENSG00000100387	0	0	0	0	0	1	0	0	0	0	0	0	0	0
RCHY1	ENSG00000163743	1	0	0	0	0	0	0	0	0	0	0	0	0	0
REST	ENSG00000084093	0	0	0	0	0	1	0	0	0	0	0	0	0	0
REXO1L1P	ENSG00000205176	0	0	0	0	0	0	0	0	0	0	0	0	1	0
REXO5	ENSG00000005189	0	0	0	0	0	0	1	0	0	0	0	0	0	0
RGPD5	ENSG00000015568	0	0	0	0	0	0	0	0	0	0	0	0	1	0
RGS5	ENSG00000232995	0	0	0	0	0	0	0	1	0	0	0	0	0	0
RHBDD3	ENSG00000100263	0	0	0	0	0	0	0	0	1	0	0	0	0	0
RHOD	ENSG00000173156	0	0	0	0	0	0	0	0	0	0	0	0	1	0
RIMS1	ENSG00000079841	0	0	0	0	0	0	0	1	0	0	0	0	0	0
RIMS2	ENSG00000176406	0	0	0	0	0	0	0	1	0	0	0	0	0	0
RIMS3	ENSG00000117016	0	0	0	0	0	0	1	0	0	0	0	0	0	0
RNF139	ENSG00000170881	1	0	0	0	0	0	0	0	0	0	0	0	0	0
RNF166	ENSG00000158717	0	0	0	0	0	0	1	0	0	0	0	0	0	0
RNF170	ENSG00000120925	0	0	0	0	0	0	0	0	0	0	0	1	0	0
RNF186	ENSG00000178828	0	0	0	0	0	0	0	0	0	0	0	0	1	0
RNF213	ENSG00000173821	0	0	0	0	0	0	0	0	0	0	1	0	0	0
RNFT1	ENSG00000189050	0	0	0	0	0	1	0	0	0	0	0	0	0	0
ROMO1	ENSG00000125995	0	0	0	0	0	0	0	0	0	0	1	0	0	0
RPL13	ENSG00000167526	0	0	0	1	0	0	0	0	0	0	0	0	0	0
RPL23	ENSG00000125691	0	0	0	0	0	0	0	0	0	0	0	0	0	1
RPL35A	ENSG00000182899	0	0	0	0	0	0	0	0	0	0	0	0	0	1
RPL39L	ENSG00000163923	0	0	0	0	0	0	0	0	0	0	0	0	0	1
RPS15	ENSG00000115268	0	0	0	0	0	0	0	0	0	0	0	0	0	1
RPS19	ENSG00000105372	0	0	0	0	0	0	0	0	0	0	0	0	0	1
RPS9	ENSG00000278270	0	0	0	0	0	0	0	0	0	0	0	0	0	1
RPUSD3	ENSG00000156990	0	0	0	0	0	1	0	0	0	0	0	0	0	0
RRP7A	ENSG00000189306	0	0	0	0	0	0	0	0	0	0	0	1	0	0
RSL24D1	ENSG00000137876	0	0	0	0	0	0	0	0	0	0	0	0	0	1
RTFDC1	ENSG00000022277	0	0	1	0	0	0	0	0	0	0	0	0	0	0
RTL8C	ENSG00000134590	0	0	0	0	0	0	0	1	0	0	0	0	0	0
RUBCNL	ENSG00000102445	0	0	0	0	0	0	0	1	0	0	0	0	0	0
RYBP	ENSG00000281766	0	0	0	0	0	0	0	0	0	0	0	0	0	1
RYR1	ENSG00000196218	0	0	0	0	0	0	1	0	0	0	0	0	0	0
S100A13	ENSG00000189171	0	0	0	0	0	0	0	1	0	0	0	0	0	0
S100A14	ENSG00000189334	0	0	0	0	0	0	0	1	0	0	0	0	0	0
S100A16	ENSG00000188643	0	1	0	0	0	0	0	0	0	0	0	0	0	0
S100A7A	ENSG00000184330	0	1	0	0	0	0	0	0	0	0	0	0	0	0
SACS	ENSG00000151835	0	0	0	0	0	0	0	0	0	1	0	0	0	0
SAMD9	ENSG00000205413	0	0	0	0	0	0	0	0	1	0	0	0	0	0
SARS2	ENSG00000283104	0	0	0	0	0	0	0	0	0	0	0	1	0	0
SC5D	ENSG00000109929	0	0	0	0	0	0	0	0	0	0	0	0	0	1
SCN1A	ENSG00000144285	0	0	0	0	0	0	0	0	0	1	0	0	0	0
SCN3A	ENSG00000153253	0	0	0	0	0	0	0	0	0	1	0	0	0	0
SCOC	ENSG00000153130	0	0	0	0	1	0	0	0	0	0	0	0	0	0
SCT	ENSG00000274473	0	0	0	0	0	0	0	0	0	0	1	0	0	0
SDHAF3	ENSG00000196636	0	0	0	0	0	0	0	0	0	0	0	0	1	0
SDHAF4	ENSG00000154079	0	0	0	0	0	0	1	0	0	0	0	0	0	0
SERHL	ENSG00000172250	0	0	0	0	0	0	0	0	0	0	0	0	1	0
SF3B6	ENSG00000115128	0	0	0	1	0	0	0	0	0	0	0	0	0	0
SFT2D3	ENSG00000173349	0	0	0	0	1	0	0	0	0	0	0	0	0	0
SGF29	ENSG00000176476	0	0	0	0	0	0	0	0	0	0	1	0	0	0
SGO2	ENSG00000163535	0	0	0	0	0	0	0	0	0	0	0	0	1	0
SH3BGRL3	ENSG00000142669	0	0	0	0	0	0	0	0	0	0	0	0	0	1
SHPK	ENSG00000197417	0	0	0	0	0	1	0	0	0	0	0	0	0	0
SI	ENSG00000090402	0	0	0	0	0	0	0	1	0	0	0	0	0	0
SIGLEC8	ENSG00000105366	0	0	0	0	1	0	0	0	0	0	0	0	0	0
SIRT1	ENSG00000096717	0	0	0	1	0	0	0	0	0	0	0	0	0	0
SIVA1	ENSG00000184990	0	0	0	0	0	0	0	1	0	0	0	0	0	0
SLC7A6	ENSG00000103064	0	0	0	0	0	0	0	1	0	0	0	0	0	0
SLF1	ENSG00000133302	0	0	0	0	0	0	0	0	1	0	0	0	0	0
SLITRK5	ENSG00000165300	0	0	0	0	0	1	0	0	0	0	0	0	0	0
SMC1B	ENSG00000077935	0	0	0	0	0	1	0	0	0	0	0	0	0	0
SMC2	ENSG00000136824	0	0	0	0	0	1	0	0	0	0	0	0	0	0
SMIM11A	ENSG00000273590	0	0	1	0	0	0	0	0	0	0	0	0	0	0
SMN2	ENSG00000277773	0	0	1	0	0	0	0	0	0	0	0	0	0	0
SNRPF	ENSG00000139343	0	0	0	1	0	0	0	0	0	0	0	0	0	0
SOCS1	ENSG00000185338	1	0	0	0	0	0	0	0	0	0	0	0	0	0
SOD1	ENSG00000142168	0	0	0	0	1	0	0	0	0	0	0	0	0	0
SOD2	ENSG00000112096	0	0	0	0	1	0	0	0	0	0	0	0	0	0
SOX8	ENSG00000005513	0	0	0	0	0	1	0	0	0	0	0	0	0	0
SPACA5	ENSG00000171489	0	0	1	0	0	0	0	0	0	0	0	0	0	0
SPATA31E1	ENSG00000177992	0	0	0	0	0	0	0	0	0	0	0	0	1	0
SPECC1L	ENSG00000100014	0	0	0	0	0	0	0	0	0	1	0	0	0	0
SPHKAP	ENSG00000153820	0	0	0	0	0	0	0	0	0	0	1	0	0	0
SPINK1	ENSG00000164266	0	0	1	0	0	0	0	0	0	0	0	0	0	0
SPOCK2	ENSG00000107742	0	0	1	0	0	0	0	0	0	0	0	0	0	0
SPTA1	ENSG00000163554	0	0	0	0	0	0	0	0	0	0	0	0	1	0
SRCAP	ENSG00000080603	0	0	0	0	1	0	0	0	0	0	0	0	0	0
SRP19	ENSG00000153037	0	0	0	0	0	0	0	0	0	1	0	0	0	0
SRPRA	ENSG00000182934	0	0	0	0	0	0	0	0	0	0	0	0	1	0
SSC4D	ENSG00000146700	0	0	0	0	0	0	1	0	0	0	0	0	0	0
SSPN	ENSG00000123096	0	0	0	0	0	0	0	0	0	0	1	0	0	0
ST14	ENSG00000149418	0	0	0	0	0	0	0	0	0	1	0	0	0	0
STOML1	ENSG00000067221	0	0	0	0	0	1	0	0	0	0	0	0	0	0
STON1	ENSG00000243244	0	0	0	0	0	0	0	0	0	0	0	0	1	0
SUN3	ENSG00000164744	0	0	0	0	0	0	0	0	0	0	0	0	1	0
SUSD6	ENSG00000100647	0	0	0	0	0	0	0	0	0	1	0	0	0	0
TAF9B	ENSG00000187325	0	0	0	0	1	0	0	0	0	0	0	0	0	0
TAMM41	ENSG00000279643	0	0	0	0	0	0	0	0	1	0	0	0	0	0
TBX22	ENSG00000277800	0	1	0	0	0	0	0	0	0	0	0	0	0	0
TCAF1	ENSG00000198420	0	0	0	0	0	0	1	0	0	0	0	0	0	0
TDGF1	ENSG00000241186	0	0	0	0	0	0	0	0	0	0	0	1	0	0
TDRP	ENSG00000180190	0	0	0	0	0	0	0	0	0	0	0	1	0	0
TEP1	ENSG00000129566	1	0	0	0	0	0	0	0	0	0	0	0	0	0
TEPSIN	ENSG00000167302	0	0	0	0	0	0	0	1	0	0	0	0	0	0
TESMIN	ENSG00000132749	0	0	1	0	0	0	0	0	0	0	0	0	0	0
TFAP2C	ENSG00000087510	0	0	0	1	0	0	0	0	0	0	0	0	0	0
TFF3	ENSG00000160180	0	0	1	0	0	0	0	0	0	0	0	0	0	0
TG	ENSG00000042832	0	0	0	0	0	0	1	0	0	0	0	0	0	0
TGFB1I1	ENSG00000140682	0	0	0	0	0	1	0	0	0	0	0	0	0	0
TIGAR	ENSG00000078237	0	0	0	0	0	0	0	1	0	0	0	0	0	0
TIGD4	ENSG00000169989	0	0	0	0	0	0	0	0	1	0	0	0	0	0
TLDC2	ENSG00000101342	0	0	0	0	0	0	0	0	0	0	1	0	0	0
TMED4	ENSG00000158604	0	0	0	0	0	0	1	0	0	0	0	0	0	0
TMED7	ENSG00000134970	0	0	1	0	0	0	0	0	0	0	0	0	0	0
TMEM138	ENSG00000149483	0	0	0	0	0	0	0	0	0	0	0	0	1	0
TMEM257	ENSG00000221870	0	0	0	0	0	0	0	0	0	1	0	0	0	0
TMEM259	ENSG00000182087	0	0	0	0	0	1	0	0	0	0	0	0	0	0
TMEM263	ENSG00000151135	0	0	0	0	0	0	0	0	1	0	0	0	0	0
TMEM267	ENSG00000151881	0	0	0	0	0	0	0	0	0	1	0	0	0	0
TMPRSS11A	ENSG00000187054	0	0	0	0	0	0	0	0	0	1	0	0	0	0
TMPRSS11B	ENSG00000185873	0	0	0	0	0	0	0	0	0	1	0	0	0	0
TMPRSS11F	ENSG00000198092	0	0	0	0	0	0	0	0	0	1	0	0	0	0
TNIK	ENSG00000154310	0	0	0	0	0	0	0	0	1	0	0	0	0	0
TNNI1	ENSG00000159173	0	0	0	0	0	1	0	0	0	0	0	0	0	0
TNNI2	ENSG00000130598	0	0	0	0	0	0	0	0	0	0	0	0	1	0
TNNI3K	ENSG00000116783	0	0	0	0	0	1	0	0	0	0	0	0	0	0
TOLLIP	ENSG00000078902	0	0	0	0	0	0	0	0	0	0	0	0	0	1
TOP1	ENSG00000198900	0	0	0	0	0	1	0	0	0	0	0	0	0	0
TOX	ENSG00000198846	0	0	0	0	0	1	0	0	0	0	0	0	0	0
TP53BP1	ENSG00000067369	0	0	0	0	0	0	0	0	1	0	0	0	0	0
TP53BP2	ENSG00000143514	0	0	0	0	1	0	0	0	0	0	0	0	0	0
TP63	ENSG00000073282	1	0	0	0	0	0	0	0	0	0	0	0	0	0
TPO	ENSG00000277603	0	0	0	0	0	0	0	0	0	0	1	0	0	0
TRAF2	ENSG00000127191	0	0	0	0	0	0	0	0	0	0	0	1	0	0
TRAPPC3	ENSG00000054116	0	0	0	0	0	0	0	1	0	0	0	0	0	0
TRIM16L	ENSG00000108448	0	0	1	0	0	0	0	0	0	0	0	0	0	0
TRIM63	ENSG00000158022	0	0	0	0	0	1	0	0	0	0	0	0	0	0
TRIM6-TRIM34	ENSG00000258588	0	0	0	0	1	0	0	0	0	0	0	0	0	0
TRMT61A	ENSG00000166166	0	0	0	0	0	0	0	0	0	0	0	0	0	1
TSPAN8	ENSG00000127324	0	0	0	0	0	0	0	0	0	1	0	0	0	0
TSPOAP1	ENSG00000005379	0	0	0	0	0	0	0	0	0	0	0	0	1	0
TTC36	ENSG00000172425	0	0	0	0	0	0	0	0	0	0	0	0	1	0
TUBB2A	ENSG00000137267	0	0	0	0	0	0	0	0	0	0	0	0	0	1
TXN	ENSG00000136810	0	0	0	1	0	0	0	0	0	0	0	0	0	0
TXNRD3NB	ENSG00000283374	0	0	0	0	0	0	0	1	0	0	0	0	0	0
TYMS	ENSG00000176890	1	0	0	0	0	0	0	0	0	0	0	0	0	0
UBE2G2	ENSG00000184787	0	0	0	0	0	0	0	0	0	0	0	0	0	1
UBE2S	ENSG00000108106	0	0	0	0	0	0	1	0	0	0	0	0	0	0
UBL5	ENSG00000198258	0	0	1	0	0	0	0	0	0	0	0	0	0	0
UBR4	ENSG00000127481	0	0	0	0	0	0	1	0	0	0	0	0	0	0
USP33	ENSG00000077254	0	0	0	0	1	0	0	0	0	0	0	0	0	0
UTF1	ENSG00000171794	0	0	0	0	0	0	0	0	0	0	0	1	0	0
UTP11	ENSG00000183520	0	0	0	0	0	0	0	0	0	0	0	0	0	1
VPS13C	ENSG00000129003	0	0	0	0	0	0	0	0	0	0	1	0	0	0
VPS9D1	ENSG00000075399	0	0	0	0	0	0	1	0	0	0	0	0	0	0
WDFY3	ENSG00000163625	0	0	0	0	0	0	0	0	0	0	1	0	0	0
WDR45B	ENSG00000141580	0	0	0	0	0	0	1	0	0	0	0	0	0	0
XKR6	ENSG00000171044	0	0	0	0	0	0	1	0	0	0	0	0	0	0
XKR8	ENSG00000158156	0	0	0	0	0	0	1	0	0	0	0	0	0	0
YWHAZ	ENSG00000164924	0	0	0	1	0	0	0	0	0	0	0	0	0	0
ZBBX	ENSG00000169064	0	0	0	0	0	0	1	0	0	0	0	0	0	0
ZBTB17	ENSG00000116809	0	0	0	0	0	1	0	0	0	0	0	0	0	0
ZC2HC1A	ENSG00000104427	0	0	0	0	0	0	0	0	0	1	0	0	0	0
ZCWPW2	ENSG00000283563	0	0	0	1	0	0	0	0	0	0	0	0	0	0
ZDHHC7	ENSG00000153786	0	0	0	0	0	0	0	0	0	0	1	0	0	0
ZFYVE21	ENSG00000100711	0	0	0	0	0	0	0	0	1	0	0	0	0	0
ZNF106	ENSG00000103994	0	0	0	0	0	0	0	1	0	0	0	0	0	0
ZNF148	ENSG00000163848	1	0	0	0	0	0	0	0	0	0	0	0	0	0
ZNF208	ENSG00000160321	0	0	0	0	0	0	0	0	0	0	1	0	0	0
ZNF271P	ENSG00000257267	0	0	1	0	0	0	0	0	0	0	0	0	0	0
ZNF451	ENSG00000112200	0	0	0	0	0	1	0	0	0	0	0	0	0	0
ZNRD1	ENSG00000236949	0	0	0	0	0	0	0	0	0	0	0	0	0	1
ZSCAN9	ENSG00000137185	0	0	1	0	0	0	0	0	0	0	0	0	0	0
11102	ENSG00000163684	0	0	0	0	0	0	0	0	0	0	0	0	0	0
MARCH1	ENSG00000145416	0	0	0	0	0	0	0	0	0	0	0	0	0	0
MARC1	ENSG00000186205	0	0	0	0	0	0	0	0	0	0	0	0	0	0
MARCH2	ENSG00000099785	0	0	0	0	0	0	0	0	0	0	0	0	0	0
MARC2	ENSG00000117791	0	0	0	0	0	0	0	0	0	0	0	0	0	0
MARCH3	ENSG00000173926	0	0	0	0	0	0	0	0	0	0	0	0	0	0
MARCH4	ENSG00000144583	0	0	0	0	0	0	0	0	0	0	0	0	0	0
MARCH5	ENSG00000198060	0	0	0	0	0	0	0	0	0	0	0	0	0	0
MARCH6	ENSG00000145495	0	0	0	0	0	0	0	0	0	0	0	0	0	0
MARCH7	ENSG00000136536	0	0	0	0	0	0	0	0	0	0	0	0	0	0
MARCH8	ENSG00000278545	0	0	0	0	0	0	0	0	0	0	0	0	0	0
MARCH9	ENSG00000139266	0	0	0	0	0	0	0	0	0	0	0	0	0	0
SEPT1	ENSG00000180096	0	0	0	0	0	0	0	0	0	0	0	0	0	0
SEPT2	ENSG00000168385	0	0	0	0	0	0	0	0	0	0	0	0	0	0
SEPT3	ENSG00000100167	0	0	0	0	0	0	0	0	0	0	0	0	0	0
SEPT4	ENSG00000108387	0	0	0	0	0	0	0	0	0	0	0	0	0	0
SEPT5	ENSG00000184702	0	0	0	0	0	0	0	0	0	0	0	0	0	0
SEPT6	ENSG00000125354	0	0	0	0	0	0	0	0	0	0	0	0	0	0
SEPT7	ENSG00000122545	0	0	0	0	0	0	0	0	0	0	0	0	0	0
SEPT9	ENSG00000282302	0	0	0	0	0	0	0	0	0	0	0	0	0	0
SEPT10	ENSG00000186522	0	0	0	0	0	0	0	0	0	0	0	0	0	0
SEPT11	ENSG00000138758	0	0	0	0	0	0	0	0	0	0	0	0	0	0
SEPT12	ENSG00000140623	0	0	0	0	0	0	0	0	0	0	0	0	0	0
DEC1	ENSG00000173077	0	0	0	0	0	0	0	0	0	0	0	0	0	0
A1BG	ENSG00000121410	0	0	0	0	0	0	0	0	0	0	0	0	0	0
A1CF	ENSG00000148584	0	0	0	0	0	0	0	0	0	0	0	0	0	0
A2M	ENSG00000175899	0	0	0	0	0	0	0	0	0	0	0	0	0	0
A2ML1	ENSG00000166535	0	0	0	0	0	0	0	0	0	0	0	0	0	0
A3GALT2	ENSG00000184389	0	0	0	0	0	0	0	0	0	0	0	0	0	0
A4GALT	ENSG00000128274	0	0	0	0	0	0	0	0	0	0	0	0	0	0
AAAS	ENSG00000094914	0	0	0	0	0	0	0	0	0	0	0	0	0	0
AACS	ENSG00000081760	0	0	0	0	0	0	0	0	0	0	0	0	0	0
AADAC	ENSG00000114771	0	0	0	0	0	0	0	0	0	0	0	0	0	0
AADACL2	ENSG00000261846	0	0	0	0	0	0	0	0	0	0	0	0	0	0
AADACL4	ENSG00000204518	0	0	0	0	0	0	0	0	0	0	0	0	0	0
AAGAB	ENSG00000103591	0	0	0	0	0	0	0	0	0	0	0	0	0	0
AAK1	ENSG00000115977	0	0	0	0	0	0	0	0	0	0	0	0	0	0
AAMDC	ENSG00000087884	0	0	0	0	0	0	0	0	0	0	0	0	0	0
AAMP	ENSG00000127837	0	0	0	0	0	0	0	0	0	0	0	0	0	0
AANAT	ENSG00000129673	0	0	0	0	0	0	0	0	0	0	0	0	0	0
AAR2	ENSG00000131043	0	0	0	0	0	0	0	0	0	0	0	0	0	0
AARS	ENSG00000090861	0	0	0	0	0	0	0	0	0	0	0	0	0	0
AARS2	ENSG00000124608	0	0	0	0	0	0	0	0	0	0	0	0	0	0
AARSD1	ENSG00000266967	0	0	0	0	0	0	0	0	0	0	0	0	0	0
AASDH	ENSG00000157426	0	0	0	0	0	0	0	0	0	0	0	0	0	0
AASDHPPT	ENSG00000149313	0	0	0	0	0	0	0	0	0	0	0	0	0	0
AASS	ENSG00000008311	0	0	0	0	0	0	0	0	0	0	0	0	0	0
AATF	ENSG00000276072	0	0	0	0	0	0	0	0	0	0	0	0	0	0
ABAT	ENSG00000183044	0	0	0	0	0	0	0	0	0	0	0	0	0	0
ABCA1	ENSG00000165029	0	0	0	0	0	0	0	0	0	0	0	0	0	0
ABCA10	ENSG00000154263	0	0	0	0	0	0	0	0	0	0	0	0	0	0
ABCA2	ENSG00000107331	0	0	0	0	0	0	0	0	0	0	0	0	0	0
ABCA3	ENSG00000167972	0	0	0	0	0	0	0	0	0	0	0	0	0	0
ABCA4	ENSG00000198691	0	0	0	0	0	0	0	0	0	0	0	0	0	0
ABCA5	ENSG00000154265	0	0	0	0	0	0	0	0	0	0	0	0	0	0
ABCA6	ENSG00000154262	0	0	0	0	0	0	0	0	0	0	0	0	0	0
ABCA7	ENSG00000064687	0	0	0	0	0	0	0	0	0	0	0	0	0	0
ABCA8	ENSG00000141338	0	0	0	0	0	0	0	0	0	0	0	0	0	0
ABCA9	ENSG00000154258	0	0	0	0	0	0	0	0	0	0	0	0	0	0
ABCB1	ENSG00000085563	0	0	0	0	0	0	0	0	0	0	0	0	0	0
ABCB10	ENSG00000135776	0	0	0	0	0	0	0	0	0	0	0	0	0	0
ABCB11	ENSG00000276582	0	0	0	0	0	0	0	0	0	0	0	0	0	0
ABCB4	ENSG00000005471	0	0	0	0	0	0	0	0	0	0	0	0	0	0
ABCB5	ENSG00000004846	0	0	0	0	0	0	0	0	0	0	0	0	0	0
ABCB6	ENSG00000115657	0	0	0	0	0	0	0	0	0	0	0	0	0	0
ABCB7	ENSG00000131269	0	0	0	0	0	0	0	0	0	0	0	0	0	0
ABCB8	ENSG00000197150	0	0	0	0	0	0	0	0	0	0	0	0	0	0
ABCB9	ENSG00000150967	0	0	0	0	0	0	0	0	0	0	0	0	0	0
ABCC1	ENSG00000278183	0	0	0	0	0	0	0	0	0	0	0	0	0	0
ABCC10	ENSG00000124574	0	0	0	0	0	0	0	0	0	0	0	0	0	0
ABCC11	ENSG00000121270	0	0	0	0	0	0	0	0	0	0	0	0	0	0
ABCC12	ENSG00000140798	0	0	0	0	0	0	0	0	0	0	0	0	0	0
ABCC2	ENSG00000023839	0	0	0	0	0	0	0	0	0	0	0	0	0	0
ABCC3	ENSG00000108846	0	0	0	0	0	0	0	0	0	0	0	0	0	0
ABCC4	ENSG00000125257	0	0	0	0	0	0	0	0	0	0	0	0	0	0
ABCC5	ENSG00000114770	0	0	0	0	0	0	0	0	0	0	0	0	0	0
ABCC6	ENSG00000275331	0	0	0	0	0	0	0	0	0	0	0	0	0	0
ABCC8	ENSG00000006071	0	0	0	0	0	0	0	0	0	0	0	0	0	0
ABCC9	ENSG00000069431	0	0	0	0	0	0	0	0	0	0	0	0	0	0
ABCD1	ENSG00000101986	0	0	0	0	0	0	0	0	0	0	0	0	0	0
ABCD2	ENSG00000173208	0	0	0	0	0	0	0	0	0	0	0	0	0	0
ABCD3	ENSG00000117528	0	0	0	0	0	0	0	0	0	0	0	0	0	0
ABCD4	ENSG00000119688	0	0	0	0	0	0	0	0	0	0	0	0	0	0
ABCE1	ENSG00000164163	0	0	0	0	0	0	0	0	0	0	0	0	0	0
ABCF1	ENSG00000236342	0	0	0	0	0	0	0	0	0	0	0	0	0	0
ABCF2	ENSG00000033050	0	0	0	0	0	0	0	0	0	0	0	0	0	0
ABCF3	ENSG00000161204	0	0	0	0	0	0	0	0	0	0	0	0	0	0
ABCG1	ENSG00000160179	0	0	0	0	0	0	0	0	0	0	0	0	0	0
ABCG2	ENSG00000118777	0	0	0	0	0	0	0	0	0	0	0	0	0	0
ABCG4	ENSG00000172350	0	0	0	0	0	0	0	0	0	0	0	0	0	0
ABCG5	ENSG00000138075	0	0	0	0	0	0	0	0	0	0	0	0	0	0
ABCG8	ENSG00000143921	0	0	0	0	0	0	0	0	0	0	0	0	0	0
ABHD1	ENSG00000143994	0	0	0	0	0	0	0	0	0	0	0	0	0	0
ABHD10	ENSG00000144827	0	0	0	0	0	0	0	0	0	0	0	0	0	0
ABHD11	ENSG00000106077	0	0	0	0	0	0	0	0	0	0	0	0	0	0
ABHD12	ENSG00000100997	0	0	0	0	0	0	0	0	0	0	0	0	0	0
ABHD12B	ENSG00000131969	0	0	0	0	0	0	0	0	0	0	0	0	0	0
ABHD13	ENSG00000139826	0	0	0	0	0	0	0	0	0	0	0	0	0	0
ABHD14A	ENSG00000248487	0	0	0	0	0	0	0	0	0	0	0	0	0	0
ABHD14B	ENSG00000114779	0	0	0	0	0	0	0	0	0	0	0	0	0	0
ABHD15	ENSG00000168792	0	0	0	0	0	0	0	0	0	0	0	0	0	0
ABHD16A	ENSG00000236063	0	0	0	0	0	0	0	0	0	0	0	0	0	0
ABHD16B	ENSG00000183260	0	0	0	0	0	0	0	0	0	0	0	0	0	0
ABHD17A	ENSG00000129968	0	0	0	0	0	0	0	0	0	0	0	0	0	0
ABHD2	ENSG00000140526	0	0	0	0	0	0	0	0	0	0	0	0	0	0
ABHD3	ENSG00000158201	0	0	0	0	0	0	0	0	0	0	0	0	0	0
ABHD4	ENSG00000100439	0	0	0	0	0	0	0	0	0	0	0	0	0	0
ABHD5	ENSG00000011198	0	0	0	0	0	0	0	0	0	0	0	0	0	0
ABHD6	ENSG00000163686	0	0	0	0	0	0	0	0	0	0	0	0	0	0
ABHD8	ENSG00000127220	0	0	0	0	0	0	0	0	0	0	0	0	0	0
ABI1	ENSG00000136754	0	0	0	0	0	0	0	0	0	0	0	0	0	0
ABI2	ENSG00000138443	0	0	0	0	0	0	0	0	0	0	0	0	0	0
ABI3	ENSG00000108798	0	0	0	0	0	0	0	0	0	0	0	0	0	0
ABI3BP	ENSG00000154175	0	0	0	0	0	0	0	0	0	0	0	0	0	0
ABL1	ENSG00000097007	0	0	0	0	0	0	0	0	0	0	0	0	0	0
ABL2	ENSG00000143322	0	0	0	0	0	0	0	0	0	0	0	0	0	0
ABLIM1	ENSG00000099204	0	0	0	0	0	0	0	0	0	0	0	0	0	0
ABLIM2	ENSG00000163995	0	0	0	0	0	0	0	0	0	0	0	0	0	0
ABLIM3	ENSG00000173210	0	0	0	0	0	0	0	0	0	0	0	0	0	0
ABO	ENSG00000281879	0	0	0	0	0	0	0	0	0	0	0	0	0	0
ABR	ENSG00000278741	0	0	0	0	0	0	0	0	0	0	0	0	0	0
ABRA	ENSG00000174429	0	0	0	0	0	0	0	0	0	0	0	0	0	0
ABT1	ENSG00000146109	0	0	0	0	0	0	0	0	0	0	0	0	0	0
ABTB1	ENSG00000114626	0	0	0	0	0	0	0	0	0	0	0	0	0	0
ABTB2	ENSG00000166016	0	0	0	0	0	0	0	0	0	0	0	0	0	0
ACAA1	ENSG00000060971	0	0	0	0	0	0	0	0	0	0	0	0	0	0
ACAA2	ENSG00000167315	0	0	0	0	0	0	0	0	0	0	0	0	0	0
ACACA	ENSG00000278540	0	0	0	0	0	0	0	0	0	0	0	0	0	0
ACACB	ENSG00000076555	0	0	0	0	0	0	0	0	0	0	0	0	0	0
ACAD10	ENSG00000111271	0	0	0	0	0	0	0	0	0	0	0	0	0	0
ACAD11	ENSG00000240303	0	0	0	0	0	0	0	0	0	0	0	0	0	0
ACAD8	ENSG00000151498	0	0	0	0	0	0	0	0	0	0	0	0	0	0
ACAD9	ENSG00000177646	0	0	0	0	0	0	0	0	0	0	0	0	0	0
ACADL	ENSG00000115361	0	0	0	0	0	0	0	0	0	0	0	0	0	0
ACADM	ENSG00000117054	0	0	0	0	0	0	0	0	0	0	0	0	0	0
ACADS	ENSG00000122971	0	0	0	0	0	0	0	0	0	0	0	0	0	0
ACADSB	ENSG00000196177	0	0	0	0	0	0	0	0	0	0	0	0	0	0
ACADVL	ENSG00000072778	0	0	0	0	0	0	0	0	0	0	0	0	0	0
ACAN	ENSG00000157766	0	0	0	0	0	0	0	0	0	0	0	0	0	0
ACAP1	ENSG00000072818	0	0	0	0	0	0	0	0	0	0	0	0	0	0
ACAP2	ENSG00000114331	0	0	0	0	0	0	0	0	0	0	0	0	0	0
ACAP3	ENSG00000131584	0	0	0	0	0	0	0	0	0	0	0	0	0	0
ACAT1	ENSG00000075239	0	0	0	0	0	0	0	0	0	0	0	0	0	0
ACAT2	ENSG00000120437	0	0	0	0	0	0	0	0	0	0	0	0	0	0
ACBD3	ENSG00000182827	0	0	0	0	0	0	0	0	0	0	0	0	0	0
ACBD4	ENSG00000181513	0	0	0	0	0	0	0	0	0	0	0	0	0	0
ACBD5	ENSG00000107897	0	0	0	0	0	0	0	0	0	0	0	0	0	0
ACBD6	ENSG00000230124	0	0	0	0	0	0	0	0	0	0	0	0	0	0
ACBD7	ENSG00000176244	0	0	0	0	0	0	0	0	0	0	0	0	0	0
ACCS	ENSG00000110455	0	0	0	0	0	0	0	0	0	0	0	0	0	0
ACCSL	ENSG00000205126	0	0	0	0	0	0	0	0	0	0	0	0	0	0
ACD	ENSG00000102977	0	0	0	0	0	0	0	0	0	0	0	0	0	0
ACE	ENSG00000159640	0	0	0	0	0	0	0	0	0	0	0	0	0	0
ACE2	ENSG00000130234	0	0	0	0	0	0	0	0	0	0	0	0	0	0
ACER1	ENSG00000167769	0	0	0	0	0	0	0	0	0	0	0	0	0	0
ACER3	ENSG00000078124	0	0	0	0	0	0	0	0	0	0	0	0	0	0
ACHE	ENSG00000087085	0	0	0	0	0	0	0	0	0	0	0	0	0	0
ACIN1	ENSG00000100813	0	0	0	0	0	0	0	0	0	0	0	0	0	0
ACKR1	ENSG00000213088	0	0	0	0	0	0	0	0	0	0	0	0	0	0
ACKR2	ENSG00000144648	0	0	0	0	0	0	0	0	0	0	0	0	0	0
ACKR4	ENSG00000129048	0	0	0	0	0	0	0	0	0	0	0	0	0	0
ACLY	ENSG00000131473	0	0	0	0	0	0	0	0	0	0	0	0	0	0
ACMSD	ENSG00000153086	0	0	0	0	0	0	0	0	0	0	0	0	0	0
ACO1	ENSG00000122729	0	0	0	0	0	0	0	0	0	0	0	0	0	0
ACO2	ENSG00000100412	0	0	0	0	0	0	0	0	0	0	0	0	0	0
ACOT11	ENSG00000162390	0	0	0	0	0	0	0	0	0	0	0	0	0	0
ACOT12	ENSG00000172497	0	0	0	0	0	0	0	0	0	0	0	0	0	0
ACOT13	ENSG00000112304	0	0	0	0	0	0	0	0	0	0	0	0	0	0
ACOT2	ENSG00000119673	0	0	0	0	0	0	0	0	0	0	0	0	0	0
ACOT4	ENSG00000177465	0	0	0	0	0	0	0	0	0	0	0	0	0	0
ACOT7	ENSG00000097021	0	0	0	0	0	0	0	0	0	0	0	0	0	0
ACOT8	ENSG00000101473	0	0	0	0	0	0	0	0	0	0	0	0	0	0
ACOX1	ENSG00000161533	0	0	0	0	0	0	0	0	0	0	0	0	0	0
ACOX2	ENSG00000168306	0	0	0	0	0	0	0	0	0	0	0	0	0	0
ACOX3	ENSG00000087008	0	0	0	0	0	0	0	0	0	0	0	0	0	0
ACOXL	ENSG00000153093	0	0	0	0	0	0	0	0	0	0	0	0	0	0
ACP1	ENSG00000143727	0	0	0	0	0	0	0	0	0	0	0	0	0	0
ACP2	ENSG00000134575	0	0	0	0	0	0	0	0	0	0	0	0	0	0
ACP5	ENSG00000102575	0	0	0	0	0	0	0	0	0	0	0	0	0	0
ACP6	ENSG00000162836	0	0	0	0	0	0	0	0	0	0	0	0	0	0
ACPP	ENSG00000014257	0	0	0	0	0	0	0	0	0	0	0	0	0	0
ACPT	ENSG00000142513	0	0	0	0	0	0	0	0	0	0	0	0	0	0
ACR	ENSG00000283539	0	0	0	0	0	0	0	0	0	0	0	0	0	0
ACRV1	ENSG00000134940	0	0	0	0	0	0	0	0	0	0	0	0	0	0
ACSBG1	ENSG00000103740	0	0	0	0	0	0	0	0	0	0	0	0	0	0
ACSBG2	ENSG00000130377	0	0	0	0	0	0	0	0	0	0	0	0	0	0
ACSF2	ENSG00000167107	0	0	0	0	0	0	0	0	0	0	0	0	0	0
ACSF3	ENSG00000176715	0	0	0	0	0	0	0	0	0	0	0	0	0	0
ACSL1	ENSG00000151726	0	0	0	0	0	0	0	0	0	0	0	0	0	0
ACSL3	ENSG00000123983	0	0	0	0	0	0	0	0	0	0	0	0	0	0
ACSL4	ENSG00000068366	0	0	0	0	0	0	0	0	0	0	0	0	0	0
ACSL5	ENSG00000197142	0	0	0	0	0	0	0	0	0	0	0	0	0	0
ACSL6	ENSG00000164398	0	0	0	0	0	0	0	0	0	0	0	0	0	0
ACSM1	ENSG00000166743	0	0	0	0	0	0	0	0	0	0	0	0	0	0
ACSM2A	ENSG00000183747	0	0	0	0	0	0	0	0	0	0	0	0	0	0
ACSM2B	ENSG00000066813	0	0	0	0	0	0	0	0	0	0	0	0	0	0
ACSM3	ENSG00000005187	0	0	0	0	0	0	0	0	0	0	0	0	0	0
ACSM5	ENSG00000183549	0	0	0	0	0	0	0	0	0	0	0	0	0	0
ACSM6	ENSG00000173124	0	0	0	0	0	0	0	0	0	0	0	0	0	0
ACSS1	ENSG00000154930	0	0	0	0	0	0	0	0	0	0	0	0	0	0
ACSS2	ENSG00000131069	0	0	0	0	0	0	0	0	0	0	0	0	0	0
ACSS3	ENSG00000111058	0	0	0	0	0	0	0	0	0	0	0	0	0	0
ACTA1	ENSG00000143632	0	0	0	0	0	0	0	0	0	0	0	0	0	0
ACTA2	ENSG00000107796	0	0	0	0	0	0	0	0	0	0	0	0	0	0
ACTB	ENSG00000075624	0	0	0	0	0	0	0	0	0	0	0	0	0	0
ACTC1	ENSG00000159251	0	0	0	0	0	0	0	0	0	0	0	0	0	0
ACTG1	ENSG00000184009	0	0	0	0	0	0	0	0	0	0	0	0	0	0
ACTG2	ENSG00000163017	0	0	0	0	0	0	0	0	0	0	0	0	0	0
ACTL10	ENSG00000182584	0	0	0	0	0	0	0	0	0	0	0	0	0	0
ACTL6A	ENSG00000136518	0	0	0	0	0	0	0	0	0	0	0	0	0	0
ACTL6B	ENSG00000077080	0	0	0	0	0	0	0	0	0	0	0	0	0	0
ACTL7A	ENSG00000187003	0	0	0	0	0	0	0	0	0	0	0	0	0	0
ACTL7B	ENSG00000148156	0	0	0	0	0	0	0	0	0	0	0	0	0	0
ACTL9	ENSG00000181786	0	0	0	0	0	0	0	0	0	0	0	0	0	0
ACTN1	ENSG00000072110	0	0	0	0	0	0	0	0	0	0	0	0	0	0
ACTN2	ENSG00000077522	0	0	0	0	0	0	0	0	0	0	0	0	0	0
ACTN4	ENSG00000282844	0	0	0	0	0	0	0	0	0	0	0	0	0	0
ACTR10	ENSG00000131966	0	0	0	0	0	0	0	0	0	0	0	0	0	0
ACTR1A	ENSG00000138107	0	0	0	0	0	0	0	0	0	0	0	0	0	0
ACTR1B	ENSG00000115073	0	0	0	0	0	0	0	0	0	0	0	0	0	0
ACTR2	ENSG00000138071	0	0	0	0	0	0	0	0	0	0	0	0	0	0
ACTR3B	ENSG00000133627	0	0	0	0	0	0	0	0	0	0	0	0	0	0
ACTR5	ENSG00000101442	0	0	0	0	0	0	0	0	0	0	0	0	0	0
ACTR6	ENSG00000075089	0	0	0	0	0	0	0	0	0	0	0	0	0	0
ACTR8	ENSG00000113812	0	0	0	0	0	0	0	0	0	0	0	0	0	0
ACTRT1	ENSG00000123165	0	0	0	0	0	0	0	0	0	0	0	0	0	0
ACTRT2	ENSG00000169717	0	0	0	0	0	0	0	0	0	0	0	0	0	0
ACTRT3	ENSG00000184378	0	0	0	0	0	0	0	0	0	0	0	0	0	0
ACVR1	ENSG00000115170	0	0	0	0	0	0	0	0	0	0	0	0	0	0
ACVR1B	ENSG00000135503	0	0	0	0	0	0	0	0	0	0	0	0	0	0
ACVR2A	ENSG00000121989	0	0	0	0	0	0	0	0	0	0	0	0	0	0
ACVR2B	ENSG00000114739	0	0	0	0	0	0	0	0	0	0	0	0	0	0
ACVRL1	ENSG00000139567	0	0	0	0	0	0	0	0	0	0	0	0	0	0
ACY1	ENSG00000243989	0	0	0	0	0	0	0	0	0	0	0	0	0	0
ACYP1	ENSG00000119640	0	0	0	0	0	0	0	0	0	0	0	0	0	0
ACYP2	ENSG00000170634	0	0	0	0	0	0	0	0	0	0	0	0	0	0
ADA	ENSG00000196839	0	0	0	0	0	0	0	0	0	0	0	0	0	0
ADA2	ENSG00000093072	0	0	0	0	0	0	0	0	0	0	0	0	0	0
ADAD1	ENSG00000164113	0	0	0	0	0	0	0	0	0	0	0	0	0	0
ADAD2	ENSG00000140955	0	0	0	0	0	0	0	0	0	0	0	0	0	0
ADAL	ENSG00000168803	0	0	0	0	0	0	0	0	0	0	0	0	0	0
ADAM10	ENSG00000137845	0	0	0	0	0	0	0	0	0	0	0	0	0	0
ADAM11	ENSG00000073670	0	0	0	0	0	0	0	0	0	0	0	0	0	0
ADAM12	ENSG00000148848	0	0	0	0	0	0	0	0	0	0	0	0	0	0
ADAM15	ENSG00000143537	0	0	0	0	0	0	0	0	0	0	0	0	0	0
ADAM17	ENSG00000151694	0	0	0	0	0	0	0	0	0	0	0	0	0	0
ADAM18	ENSG00000278548	0	0	0	0	0	0	0	0	0	0	0	0	0	0
ADAM19	ENSG00000135074	0	0	0	0	0	0	0	0	0	0	0	0	0	0
ADAM2	ENSG00000276286	0	0	0	0	0	0	0	0	0	0	0	0	0	0
ADAM20	ENSG00000134007	0	0	0	0	0	0	0	0	0	0	0	0	0	0
ADAM22	ENSG00000008277	0	0	0	0	0	0	0	0	0	0	0	0	0	0
ADAM23	ENSG00000114948	0	0	0	0	0	0	0	0	0	0	0	0	0	0
ADAM28	ENSG00000042980	0	0	0	0	0	0	0	0	0	0	0	0	0	0
ADAM30	ENSG00000134249	0	0	0	0	0	0	0	0	0	0	0	0	0	0
ADAM32	ENSG00000275594	0	0	0	0	0	0	0	0	0	0	0	0	0	0
ADAM33	ENSG00000149451	0	0	0	0	0	0	0	0	0	0	0	0	0	0
ADAM8	ENSG00000151651	0	0	0	0	0	0	0	0	0	0	0	0	0	0
ADAM9	ENSG00000282230	0	0	0	0	0	0	0	0	0	0	0	0	0	0
ADAMDEC1	ENSG00000134028	0	0	0	0	0	0	0	0	0	0	0	0	0	0
ADAMTS1	ENSG00000154734	0	0	0	0	0	0	0	0	0	0	0	0	0	0
ADAMTS10	ENSG00000142303	0	0	0	0	0	0	0	0	0	0	0	0	0	0
ADAMTS13	ENSG00000160323	0	0	0	0	0	0	0	0	0	0	0	0	0	0
ADAMTS14	ENSG00000138316	0	0	0	0	0	0	0	0	0	0	0	0	0	0
ADAMTS15	ENSG00000166106	0	0	0	0	0	0	0	0	0	0	0	0	0	0
ADAMTS16	ENSG00000145536	0	0	0	0	0	0	0	0	0	0	0	0	0	0
ADAMTS17	ENSG00000140470	0	0	0	0	0	0	0	0	0	0	0	0	0	0
ADAMTS18	ENSG00000140873	0	0	0	0	0	0	0	0	0	0	0	0	0	0
ADAMTS19	ENSG00000145808	0	0	0	0	0	0	0	0	0	0	0	0	0	0
ADAMTS2	ENSG00000283802	0	0	0	0	0	0	0	0	0	0	0	0	0	0
ADAMTS20	ENSG00000173157	0	0	0	0	0	0	0	0	0	0	0	0	0	0
ADAMTS4	ENSG00000158859	0	0	0	0	0	0	0	0	0	0	0	0	0	0
ADAMTS5	ENSG00000154736	0	0	0	0	0	0	0	0	0	0	0	0	0	0
ADAMTS6	ENSG00000049192	0	0	0	0	0	0	0	0	0	0	0	0	0	0
ADAMTS8	ENSG00000134917	0	0	0	0	0	0	0	0	0	0	0	0	0	0
ADAMTS9	ENSG00000163638	0	0	0	0	0	0	0	0	0	0	0	0	0	0
ADAMTSL1	ENSG00000178031	0	0	0	0	0	0	0	0	0	0	0	0	0	0
ADAMTSL2	ENSG00000197859	0	0	0	0	0	0	0	0	0	0	0	0	0	0
ADAMTSL3	ENSG00000156218	0	0	0	0	0	0	0	0	0	0	0	0	0	0
ADAMTSL4	ENSG00000143382	0	0	0	0	0	0	0	0	0	0	0	0	0	0
ADAMTSL5	ENSG00000185761	0	0	0	0	0	0	0	0	0	0	0	0	0	0
ADAP1	ENSG00000105963	0	0	0	0	0	0	0	0	0	0	0	0	0	0
ADAP2	ENSG00000184060	0	0	0	0	0	0	0	0	0	0	0	0	0	0
ADAR	ENSG00000160710	0	0	0	0	0	0	0	0	0	0	0	0	0	0
ADARB1	ENSG00000197381	0	0	0	0	0	0	0	0	0	0	0	0	0	0
ADARB2	ENSG00000185736	0	0	0	0	0	0	0	0	0	0	0	0	0	0
ADAT1	ENSG00000065457	0	0	0	0	0	0	0	0	0	0	0	0	0	0
ADAT2	ENSG00000189007	0	0	0	0	0	0	0	0	0	0	0	0	0	0
ADAT3	ENSG00000213638	0	0	0	0	0	0	0	0	0	0	0	0	0	0
ADCK1	ENSG00000063761	0	0	0	0	0	0	0	0	0	0	0	0	0	0
ADCK2	ENSG00000133597	0	0	0	0	0	0	0	0	0	0	0	0	0	0
ADCK5	ENSG00000173137	0	0	0	0	0	0	0	0	0	0	0	0	0	0
ADCY1	ENSG00000164742	0	0	0	0	0	0	0	0	0	0	0	0	0	0
ADCY10	ENSG00000143199	0	0	0	0	0	0	0	0	0	0	0	0	0	0
ADCY2	ENSG00000078295	0	0	0	0	0	0	0	0	0	0	0	0	0	0
ADCY3	ENSG00000138031	0	0	0	0	0	0	0	0	0	0	0	0	0	0
ADCY4	ENSG00000129467	0	0	0	0	0	0	0	0	0	0	0	0	0	0
ADCY5	ENSG00000173175	0	0	0	0	0	0	0	0	0	0	0	0	0	0
ADCY6	ENSG00000174233	0	0	0	0	0	0	0	0	0	0	0	0	0	0
ADCY7	ENSG00000121281	0	0	0	0	0	0	0	0	0	0	0	0	0	0
ADCY9	ENSG00000162104	0	0	0	0	0	0	0	0	0	0	0	0	0	0
ADCYAP1	ENSG00000141433	0	0	0	0	0	0	0	0	0	0	0	0	0	0
ADCYAP1R1	ENSG00000078549	0	0	0	0	0	0	0	0	0	0	0	0	0	0
ADD1	ENSG00000087274	0	0	0	0	0	0	0	0	0	0	0	0	0	0
ADD2	ENSG00000075340	0	0	0	0	0	0	0	0	0	0	0	0	0	0
ADD3	ENSG00000148700	0	0	0	0	0	0	0	0	0	0	0	0	0	0
ADGRA2	ENSG00000020181	0	0	0	0	0	0	0	0	0	0	0	0	0	0
ADGRB1	ENSG00000181790	0	0	0	0	0	0	0	0	0	0	0	0	0	0
ADGRB2	ENSG00000121753	0	0	0	0	0	0	0	0	0	0	0	0	0	0
ADGRB3	ENSG00000135298	0	0	0	0	0	0	0	0	0	0	0	0	0	0
ADGRD1	ENSG00000111452	0	0	0	0	0	0	0	0	0	0	0	0	0	0
ADGRE1	ENSG00000174837	0	0	0	0	0	0	0	0	0	0	0	0	0	0
ADGRE2	ENSG00000127507	0	0	0	0	0	0	0	0	0	0	0	0	0	0
ADGRE3	ENSG00000131355	0	0	0	0	0	0	0	0	0	0	0	0	0	0
ADGRE4P	ENSG00000268758	0	0	0	0	0	0	0	0	0	0	0	0	0	0
ADGRE5	ENSG00000123146	0	0	0	0	0	0	0	0	0	0	0	0	0	0
ADGRF3	ENSG00000173567	0	0	0	0	0	0	0	0	0	0	0	0	0	0
ADGRF4	ENSG00000153294	0	0	0	0	0	0	0	0	0	0	0	0	0	0
ADGRG1	ENSG00000205336	0	0	0	0	0	0	0	0	0	0	0	0	0	0
ADGRG2	ENSG00000173698	0	0	0	0	0	0	0	0	0	0	0	0	0	0
ADGRG3	ENSG00000182885	0	0	0	0	0	0	0	0	0	0	0	0	0	0
ADGRG4	ENSG00000156920	0	0	0	0	0	0	0	0	0	0	0	0	0	0
ADGRG5	ENSG00000159618	0	0	0	0	0	0	0	0	0	0	0	0	0	0
ADGRG6	ENSG00000112414	0	0	0	0	0	0	0	0	0	0	0	0	0	0
ADGRG7	ENSG00000144820	0	0	0	0	0	0	0	0	0	0	0	0	0	0
ADGRL1	ENSG00000072071	0	0	0	0	0	0	0	0	0	0	0	0	0	0
ADGRL2	ENSG00000117114	0	0	0	0	0	0	0	0	0	0	0	0	0	0
ADGRL3	ENSG00000150471	0	0	0	0	0	0	0	0	0	0	0	0	0	0
ADGRV1	ENSG00000164199	0	0	0	0	0	0	0	0	0	0	0	0	0	0
ADH1A	ENSG00000187758	0	0	0	0	0	0	0	0	0	0	0	0	0	0
ADH1B	ENSG00000196616	0	0	0	0	0	0	0	0	0	0	0	0	0	0
ADH1C	ENSG00000248144	0	0	0	0	0	0	0	0	0	0	0	0	0	0
ADH4	ENSG00000198099	0	0	0	0	0	0	0	0	0	0	0	0	0	0
ADH5	ENSG00000197894	0	0	0	0	0	0	0	0	0	0	0	0	0	0
ADH6	ENSG00000172955	0	0	0	0	0	0	0	0	0	0	0	0	0	0
ADH7	ENSG00000196344	0	0	0	0	0	0	0	0	0	0	0	0	0	0
ADHFE1	ENSG00000147576	0	0	0	0	0	0	0	0	0	0	0	0	0	0
ADI1	ENSG00000280830	0	0	0	0	0	0	0	0	0	0	0	0	0	0
ADIPOQ	ENSG00000181092	0	0	0	0	0	0	0	0	0	0	0	0	0	0
ADIPOR1	ENSG00000159346	0	0	0	0	0	0	0	0	0	0	0	0	0	0
ADIPOR2	ENSG00000006831	0	0	0	0	0	0	0	0	0	0	0	0	0	0
ADIRF	ENSG00000148671	0	0	0	0	0	0	0	0	0	0	0	0	0	0
ADK	ENSG00000156110	0	0	0	0	0	0	0	0	0	0	0	0	0	0
ADM	ENSG00000148926	0	0	0	0	0	0	0	0	0	0	0	0	0	0
ADM2	ENSG00000128165	0	0	0	0	0	0	0	0	0	0	0	0	0	0
ADNP	ENSG00000101126	0	0	0	0	0	0	0	0	0	0	0	0	0	0
ADNP2	ENSG00000101544	0	0	0	0	0	0	0	0	0	0	0	0	0	0
ADO	ENSG00000181915	0	0	0	0	0	0	0	0	0	0	0	0	0	0
ADORA1	ENSG00000163485	0	0	0	0	0	0	0	0	0	0	0	0	0	0
ADORA2A	ENSG00000128271	0	0	0	0	0	0	0	0	0	0	0	0	0	0
ADORA2B	ENSG00000170425	0	0	0	0	0	0	0	0	0	0	0	0	0	0
ADPGK	ENSG00000159322	0	0	0	0	0	0	0	0	0	0	0	0	0	0
ADPRH	ENSG00000144843	0	0	0	0	0	0	0	0	0	0	0	0	0	0
ADPRHL2	ENSG00000116863	0	0	0	0	0	0	0	0	0	0	0	0	0	0
ADPRM	ENSG00000170222	0	0	0	0	0	0	0	0	0	0	0	0	0	0
ADRA1A	ENSG00000120907	0	0	0	0	0	0	0	0	0	0	0	0	0	0
ADRA1B	ENSG00000170214	0	0	0	0	0	0	0	0	0	0	0	0	0	0
ADRA2A	ENSG00000150594	0	0	0	0	0	0	0	0	0	0	0	0	0	0
ADRA2B	ENSG00000274286	0	0	0	0	0	0	0	0	0	0	0	0	0	0
ADRA2C	ENSG00000184160	0	0	0	0	0	0	0	0	0	0	0	0	0	0
ADRB2	ENSG00000169252	0	0	0	0	0	0	0	0	0	0	0	0	0	0
ADRB3	ENSG00000188778	0	0	0	0	0	0	0	0	0	0	0	0	0	0
ADRM1	ENSG00000130706	0	0	0	0	0	0	0	0	0	0	0	0	0	0
ADSL	ENSG00000239900	0	0	0	0	0	0	0	0	0	0	0	0	0	0
ADSS	ENSG00000035687	0	0	0	0	0	0	0	0	0	0	0	0	0	0
ADSSL1	ENSG00000185100	0	0	0	0	0	0	0	0	0	0	0	0	0	0
AEBP1	ENSG00000106624	0	0	0	0	0	0	0	0	0	0	0	0	0	0
AEBP2	ENSG00000139154	0	0	0	0	0	0	0	0	0	0	0	0	0	0
AEN	ENSG00000181026	0	0	0	0	0	0	0	0	0	0	0	0	0	0
AES	ENSG00000104964	0	0	0	0	0	0	0	0	0	0	0	0	0	0
AFAP1	ENSG00000196526	0	0	0	0	0	0	0	0	0	0	0	0	0	0
AFAP1L1	ENSG00000157510	0	0	0	0	0	0	0	0	0	0	0	0	0	0
AFAP1L2	ENSG00000169129	0	0	0	0	0	0	0	0	0	0	0	0	0	0
AFDN	ENSG00000130396	0	0	0	0	0	0	0	0	0	0	0	0	0	0
AFF1	ENSG00000172493	0	0	0	0	0	0	0	0	0	0	0	0	0	0
AFF3	ENSG00000144218	0	0	0	0	0	0	0	0	0	0	0	0	0	0
AFF4	ENSG00000072364	0	0	0	0	0	0	0	0	0	0	0	0	0	0
AFG1L	ENSG00000135537	0	0	0	0	0	0	0	0	0	0	0	0	0	0
AFG3L1P	ENSG00000223959	0	0	0	0	0	0	0	0	0	0	0	0	0	0
AFG3L2	ENSG00000141385	0	0	0	0	0	0	0	0	0	0	0	0	0	0
AFM	ENSG00000079557	0	0	0	0	0	0	0	0	0	0	0	0	0	0
AFMID	ENSG00000183077	0	0	0	0	0	0	0	0	0	0	0	0	0	0
AFP	ENSG00000081051	0	0	0	0	0	0	0	0	0	0	0	0	0	0
AFTPH	ENSG00000119844	0	0	0	0	0	0	0	0	0	0	0	0	0	0
AGA	ENSG00000038002	0	0	0	0	0	0	0	0	0	0	0	0	0	0
AGAP1	ENSG00000157985	0	0	0	0	0	0	0	0	0	0	0	0	0	0
AGAP2	ENSG00000135439	0	0	0	0	0	0	0	0	0	0	0	0	0	0
AGAP3	ENSG00000133612	0	0	0	0	0	0	0	0	0	0	0	0	0	0
AGAP4	ENSG00000188234	0	0	0	0	0	0	0	0	0	0	0	0	0	0
AGAP6	ENSG00000204149	0	0	0	0	0	0	0	0	0	0	0	0	0	0
AGBL1	ENSG00000273540	0	0	0	0	0	0	0	0	0	0	0	0	0	0
AGBL2	ENSG00000165923	0	0	0	0	0	0	0	0	0	0	0	0	0	0
AGBL3	ENSG00000146856	0	0	0	0	0	0	0	0	0	0	0	0	0	0
AGBL4	ENSG00000186094	0	0	0	0	0	0	0	0	0	0	0	0	0	0
AGBL5	ENSG00000084693	0	0	0	0	0	0	0	0	0	0	0	0	0	0
AGER	ENSG00000237405	0	0	0	0	0	0	0	0	0	0	0	0	0	0
AGFG1	ENSG00000173744	0	0	0	0	0	0	0	0	0	0	0	0	0	0
AGFG2	ENSG00000106351	0	0	0	0	0	0	0	0	0	0	0	0	0	0
AGGF1	ENSG00000164252	0	0	0	0	0	0	0	0	0	0	0	0	0	0
AGK	ENSG00000262327	0	0	0	0	0	0	0	0	0	0	0	0	0	0
AGL	ENSG00000162688	0	0	0	0	0	0	0	0	0	0	0	0	0	0
AGMAT	ENSG00000116771	0	0	0	0	0	0	0	0	0	0	0	0	0	0
AGMO	ENSG00000187546	0	0	0	0	0	0	0	0	0	0	0	0	0	0
AGO1	ENSG00000092847	0	0	0	0	0	0	0	0	0	0	0	0	0	0
AGO2	ENSG00000123908	0	0	0	0	0	0	0	0	0	0	0	0	0	0
AGO3	ENSG00000126070	0	0	0	0	0	0	0	0	0	0	0	0	0	0
AGO4	ENSG00000134698	0	0	0	0	0	0	0	0	0	0	0	0	0	0
AGPAT1	ENSG00000236873	0	0	0	0	0	0	0	0	0	0	0	0	0	0
AGPAT2	ENSG00000169692	0	0	0	0	0	0	0	0	0	0	0	0	0	0
AGPAT3	ENSG00000160216	0	0	0	0	0	0	0	0	0	0	0	0	0	0
AGPAT4	ENSG00000026652	0	0	0	0	0	0	0	0	0	0	0	0	0	0
AGPAT5	ENSG00000155189	0	0	0	0	0	0	0	0	0	0	0	0	0	0
AGPS	ENSG00000018510	0	0	0	0	0	0	0	0	0	0	0	0	0	0
AGR2	ENSG00000106541	0	0	0	0	0	0	0	0	0	0	0	0	0	0
AGR3	ENSG00000173467	0	0	0	0	0	0	0	0	0	0	0	0	0	0
AGRN	ENSG00000188157	0	0	0	0	0	0	0	0	0	0	0	0	0	0
AGT	ENSG00000135744	0	0	0	0	0	0	0	0	0	0	0	0	0	0
AGTPBP1	ENSG00000135049	0	0	0	0	0	0	0	0	0	0	0	0	0	0
AGTR1	ENSG00000144891	0	0	0	0	0	0	0	0	0	0	0	0	0	0
AGTR2	ENSG00000180772	0	0	0	0	0	0	0	0	0	0	0	0	0	0
AGTRAP	ENSG00000177674	0	0	0	0	0	0	0	0	0	0	0	0	0	0
AGXT	ENSG00000172482	0	0	0	0	0	0	0	0	0	0	0	0	0	0
AGXT2	ENSG00000113492	0	0	0	0	0	0	0	0	0	0	0	0	0	0
AHCTF1	ENSG00000153207	0	0	0	0	0	0	0	0	0	0	0	0	0	0
AHCY	ENSG00000101444	0	0	0	0	0	0	0	0	0	0	0	0	0	0
AHCYL1	ENSG00000168710	0	0	0	0	0	0	0	0	0	0	0	0	0	0
AHCYL2	ENSG00000158467	0	0	0	0	0	0	0	0	0	0	0	0	0	0
AHDC1	ENSG00000126705	0	0	0	0	0	0	0	0	0	0	0	0	0	0
AHI1	ENSG00000135541	0	0	0	0	0	0	0	0	0	0	0	0	0	0
AHR	ENSG00000106546	0	0	0	0	0	0	0	0	0	0	0	0	0	0
AHRR	ENSG00000063438	0	0	0	0	0	0	0	0	0	0	0	0	0	0
AHSA1	ENSG00000100591	0	0	0	0	0	0	0	0	0	0	0	0	0	0
AHSA2	ENSG00000173209	0	0	0	0	0	0	0	0	0	0	0	0	0	0
AHSG	ENSG00000145192	0	0	0	0	0	0	0	0	0	0	0	0	0	0
AHSP	ENSG00000169877	0	0	0	0	0	0	0	0	0	0	0	0	0	0
AICDA	ENSG00000111732	0	0	0	0	0	0	0	0	0	0	0	0	0	0
AIDA	ENSG00000186063	0	0	0	0	0	0	0	0	0	0	0	0	0	0
AIF1	ENSG00000237727	0	0	0	0	0	0	0	0	0	0	0	0	0	0
AIF1L	ENSG00000126878	0	0	0	0	0	0	0	0	0	0	0	0	0	0
AIFM1	ENSG00000156709	0	0	0	0	0	0	0	0	0	0	0	0	0	0
AIFM2	ENSG00000042286	0	0	0	0	0	0	0	0	0	0	0	0	0	0
AIFM3	ENSG00000183773	0	0	0	0	0	0	0	0	0	0	0	0	0	0
AIG1	ENSG00000146416	0	0	0	0	0	0	0	0	0	0	0	0	0	0
AIM2	ENSG00000163568	0	0	0	0	0	0	0	0	0	0	0	0	0	0
AIMP1	ENSG00000164022	0	0	0	0	0	0	0	0	0	0	0	0	0	0
AIMP2	ENSG00000106305	0	0	0	0	0	0	0	0	0	0	0	0	0	0
AIP	ENSG00000110711	0	0	0	0	0	0	0	0	0	0	0	0	0	0
AIPL1	ENSG00000129221	0	0	0	0	0	0	0	0	0	0	0	0	0	0
AIRE	ENSG00000160224	0	0	0	0	0	0	0	0	0	0	0	0	0	0
AJAP1	ENSG00000196581	0	0	0	0	0	0	0	0	0	0	0	0	0	0
AJUBA	ENSG00000129474	0	0	0	0	0	0	0	0	0	0	0	0	0	0
AK1	ENSG00000106992	0	0	0	0	0	0	0	0	0	0	0	0	0	0
AK2	ENSG00000004455	0	0	0	0	0	0	0	0	0	0	0	0	0	0
AK3	ENSG00000147853	0	0	0	0	0	0	0	0	0	0	0	0	0	0
AK4	ENSG00000162433	0	0	0	0	0	0	0	0	0	0	0	0	0	0
AK5	ENSG00000154027	0	0	0	0	0	0	0	0	0	0	0	0	0	0
AK7	ENSG00000140057	0	0	0	0	0	0	0	0	0	0	0	0	0	0
AK8	ENSG00000165695	0	0	0	0	0	0	0	0	0	0	0	0	0	0
AKAP1	ENSG00000121057	0	0	0	0	0	0	0	0	0	0	0	0	0	0
AKAP10	ENSG00000108599	0	0	0	0	0	0	0	0	0	0	0	0	0	0
AKAP11	ENSG00000023516	0	0	0	0	0	0	0	0	0	0	0	0	0	0
AKAP12	ENSG00000131016	0	0	0	0	0	0	0	0	0	0	0	0	0	0
AKAP13	ENSG00000170776	0	0	0	0	0	0	0	0	0	0	0	0	0	0
AKAP14	ENSG00000186471	0	0	0	0	0	0	0	0	0	0	0	0	0	0
AKAP17A	ENSG00000197976	0	0	0	0	0	0	0	0	0	0	0	0	0	0
AKAP2	ENSG00000241978	0	0	0	0	0	0	0	0	0	0	0	0	0	0
AKAP3	ENSG00000111254	0	0	0	0	0	0	0	0	0	0	0	0	0	0
AKAP4	ENSG00000147081	0	0	0	0	0	0	0	0	0	0	0	0	0	0
AKAP5	ENSG00000179841	0	0	0	0	0	0	0	0	0	0	0	0	0	0
AKAP7	ENSG00000118507	0	0	0	0	0	0	0	0	0	0	0	0	0	0
AKAP8	ENSG00000105127	0	0	0	0	0	0	0	0	0	0	0	0	0	0
AKAP8L	ENSG00000011243	0	0	0	0	0	0	0	0	0	0	0	0	0	0
AKIP1	ENSG00000166452	0	0	0	0	0	0	0	0	0	0	0	0	0	0
AKIRIN1	ENSG00000174574	0	0	0	0	0	0	0	0	0	0	0	0	0	0
AKIRIN2	ENSG00000135334	0	0	0	0	0	0	0	0	0	0	0	0	0	0
AKNA	ENSG00000106948	0	0	0	0	0	0	0	0	0	0	0	0	0	0
AKR1A1	ENSG00000117448	0	0	0	0	0	0	0	0	0	0	0	0	0	0
AKR1B1	ENSG00000085662	0	0	0	0	0	0	0	0	0	0	0	0	0	0
AKR1B10	ENSG00000198074	0	0	0	0	0	0	0	0	0	0	0	0	0	0
AKR1B15	ENSG00000227471	0	0	0	0	0	0	0	0	0	0	0	0	0	0
AKR1C1	ENSG00000187134	0	0	0	0	0	0	0	0	0	0	0	0	0	0
AKR1C2	ENSG00000151632	0	0	0	0	0	0	0	0	0	0	0	0	0	0
AKR1C3	ENSG00000196139	0	0	0	0	0	0	0	0	0	0	0	0	0	0
AKR1C4	ENSG00000198610	0	0	0	0	0	0	0	0	0	0	0	0	0	0
AKR1E2	ENSG00000165568	0	0	0	0	0	0	0	0	0	0	0	0	0	0
AKR7A2	ENSG00000053371	0	0	0	0	0	0	0	0	0	0	0	0	0	0
AKR7A3	ENSG00000162482	0	0	0	0	0	0	0	0	0	0	0	0	0	0
AKR7L	ENSG00000211454	0	0	0	0	0	0	0	0	0	0	0	0	0	0
AKT1	ENSG00000142208	0	0	0	0	0	0	0	0	0	0	0	0	0	0
AKT1S1	ENSG00000204673	0	0	0	0	0	0	0	0	0	0	0	0	0	0
AKT3	ENSG00000275199	0	0	0	0	0	0	0	0	0	0	0	0	0	0
AKTIP	ENSG00000166971	0	0	0	0	0	0	0	0	0	0	0	0	0	0
ALAD	ENSG00000148218	0	0	0	0	0	0	0	0	0	0	0	0	0	0
ALAS1	ENSG00000023330	0	0	0	0	0	0	0	0	0	0	0	0	0	0
ALAS2	ENSG00000158578	0	0	0	0	0	0	0	0	0	0	0	0	0	0
ALB	ENSG00000163631	0	0	0	0	0	0	0	0	0	0	0	0	0	0
ALCAM	ENSG00000170017	0	0	0	0	0	0	0	0	0	0	0	0	0	0
ALDH16A1	ENSG00000161618	0	0	0	0	0	0	0	0	0	0	0	0	0	0
ALDH18A1	ENSG00000059573	0	0	0	0	0	0	0	0	0	0	0	0	0	0
ALDH1A1	ENSG00000165092	0	0	0	0	0	0	0	0	0	0	0	0	0	0
ALDH1A2	ENSG00000128918	0	0	0	0	0	0	0	0	0	0	0	0	0	0
ALDH1A3	ENSG00000184254	0	0	0	0	0	0	0	0	0	0	0	0	0	0
ALDH1B1	ENSG00000137124	0	0	0	0	0	0	0	0	0	0	0	0	0	0
ALDH1L1	ENSG00000144908	0	0	0	0	0	0	0	0	0	0	0	0	0	0
ALDH1L2	ENSG00000136010	0	0	0	0	0	0	0	0	0	0	0	0	0	0
ALDH2	ENSG00000111275	0	0	0	0	0	0	0	0	0	0	0	0	0	0
ALDH3A1	ENSG00000108602	0	0	0	0	0	0	0	0	0	0	0	0	0	0
ALDH3A2	ENSG00000072210	0	0	0	0	0	0	0	0	0	0	0	0	0	0
ALDH3B1	ENSG00000006534	0	0	0	0	0	0	0	0	0	0	0	0	0	0
ALDH3B2	ENSG00000132746	0	0	0	0	0	0	0	0	0	0	0	0	0	0
ALDH4A1	ENSG00000159423	0	0	0	0	0	0	0	0	0	0	0	0	0	0
ALDH5A1	ENSG00000112294	0	0	0	0	0	0	0	0	0	0	0	0	0	0
ALDH6A1	ENSG00000119711	0	0	0	0	0	0	0	0	0	0	0	0	0	0
ALDH7A1	ENSG00000164904	0	0	0	0	0	0	0	0	0	0	0	0	0	0
ALDH8A1	ENSG00000118514	0	0	0	0	0	0	0	0	0	0	0	0	0	0
ALDH9A1	ENSG00000143149	0	0	0	0	0	0	0	0	0	0	0	0	0	0
ALDOA	ENSG00000149925	0	0	0	0	0	0	0	0	0	0	0	0	0	0
ALDOB	ENSG00000136872	0	0	0	0	0	0	0	0	0	0	0	0	0	0
ALDOC	ENSG00000109107	0	0	0	0	0	0	0	0	0	0	0	0	0	0
ALG1	ENSG00000033011	0	0	0	0	0	0	0	0	0	0	0	0	0	0
ALG10	ENSG00000139133	0	0	0	0	0	0	0	0	0	0	0	0	0	0
ALG10B	ENSG00000175548	0	0	0	0	0	0	0	0	0	0	0	0	0	0
ALG11	ENSG00000253710	0	0	0	0	0	0	0	0	0	0	0	0	0	0
ALG12	ENSG00000182858	0	0	0	0	0	0	0	0	0	0	0	0	0	0
ALG13	ENSG00000101901	0	0	0	0	0	0	0	0	0	0	0	0	0	0
ALG14	ENSG00000172339	0	0	0	0	0	0	0	0	0	0	0	0	0	0
ALG1L	ENSG00000189366	0	0	0	0	0	0	0	0	0	0	0	0	0	0
ALG2	ENSG00000119523	0	0	0	0	0	0	0	0	0	0	0	0	0	0
ALG3	ENSG00000214160	0	0	0	0	0	0	0	0	0	0	0	0	0	0
ALG5	ENSG00000120697	0	0	0	0	0	0	0	0	0	0	0	0	0	0
ALG6	ENSG00000088035	0	0	0	0	0	0	0	0	0	0	0	0	0	0
ALG8	ENSG00000159063	0	0	0	0	0	0	0	0	0	0	0	0	0	0
ALG9	ENSG00000086848	0	0	0	0	0	0	0	0	0	0	0	0	0	0
ALK	ENSG00000171094	0	0	0	0	0	0	0	0	0	0	0	0	0	0
ALKBH1	ENSG00000100601	0	0	0	0	0	0	0	0	0	0	0	0	0	0
ALKBH2	ENSG00000189046	0	0	0	0	0	0	0	0	0	0	0	0	0	0
ALKBH4	ENSG00000160993	0	0	0	0	0	0	0	0	0	0	0	0	0	0
ALKBH5	ENSG00000091542	0	0	0	0	0	0	0	0	0	0	0	0	0	0
ALKBH6	ENSG00000239382	0	0	0	0	0	0	0	0	0	0	0	0	0	0
ALKBH7	ENSG00000125652	0	0	0	0	0	0	0	0	0	0	0	0	0	0
ALKBH8	ENSG00000137760	0	0	0	0	0	0	0	0	0	0	0	0	0	0
ALLC	ENSG00000151360	0	0	0	0	0	0	0	0	0	0	0	0	0	0
ALOX12	ENSG00000108839	0	0	0	0	0	0	0	0	0	0	0	0	0	0
ALOX12B	ENSG00000179477	0	0	0	0	0	0	0	0	0	0	0	0	0	0
ALOX15	ENSG00000161905	0	0	0	0	0	0	0	0	0	0	0	0	0	0
ALOX15B	ENSG00000179593	0	0	0	0	0	0	0	0	0	0	0	0	0	0
ALOX5	ENSG00000275565	0	0	0	0	0	0	0	0	0	0	0	0	0	0
ALOX5AP	ENSG00000132965	0	0	0	0	0	0	0	0	0	0	0	0	0	0
ALOXE3	ENSG00000179148	0	0	0	0	0	0	0	0	0	0	0	0	0	0
ALPI	ENSG00000163295	0	0	0	0	0	0	0	0	0	0	0	0	0	0
ALPK1	ENSG00000073331	0	0	0	0	0	0	0	0	0	0	0	0	0	0
ALPK2	ENSG00000198796	0	0	0	0	0	0	0	0	0	0	0	0	0	0
ALPK3	ENSG00000136383	0	0	0	0	0	0	0	0	0	0	0	0	0	0
ALPL	ENSG00000162551	0	0	0	0	0	0	0	0	0	0	0	0	0	0
ALPP	ENSG00000163283	0	0	0	0	0	0	0	0	0	0	0	0	0	0
ALPPL2	ENSG00000163286	0	0	0	0	0	0	0	0	0	0	0	0	0	0
ALS2	ENSG00000003393	0	0	0	0	0	0	0	0	0	0	0	0	0	0
ALS2CL	ENSG00000178038	0	0	0	0	0	0	0	0	0	0	0	0	0	0
ALS2CR12	ENSG00000155749	0	0	0	0	0	0	0	0	0	0	0	0	0	0
ALX1	ENSG00000180318	0	0	0	0	0	0	0	0	0	0	0	0	0	0
ALX4	ENSG00000052850	0	0	0	0	0	0	0	0	0	0	0	0	0	0
ALYREF	ENSG00000183684	0	0	0	0	0	0	0	0	0	0	0	0	0	0
AMACR	ENSG00000242110	0	0	0	0	0	0	0	0	0	0	0	0	0	0
AMBN	ENSG00000178522	0	0	0	0	0	0	0	0	0	0	0	0	0	0
AMBP	ENSG00000106927	0	0	0	0	0	0	0	0	0	0	0	0	0	0
AMBRA1	ENSG00000110497	0	0	0	0	0	0	0	0	0	0	0	0	0	0
AMD1	ENSG00000123505	0	0	0	0	0	0	0	0	0	0	0	0	0	0
AMDHD1	ENSG00000139344	0	0	0	0	0	0	0	0	0	0	0	0	0	0
AMDHD2	ENSG00000162066	0	0	0	0	0	0	0	0	0	0	0	0	0	0
AMELX	ENSG00000125363	0	0	0	0	0	0	0	0	0	0	0	0	0	0
AMELY	ENSG00000099721	0	0	0	0	0	0	0	0	0	0	0	0	0	0
AMFR	ENSG00000159461	0	0	0	0	0	0	0	0	0	0	0	0	0	0
AMHR2	ENSG00000135409	0	0	0	0	0	0	0	0	0	0	0	0	0	0
AMIGO1	ENSG00000181754	0	0	0	0	0	0	0	0	0	0	0	0	0	0
AMIGO2	ENSG00000139211	0	0	0	0	0	0	0	0	0	0	0	0	0	0
AMIGO3	ENSG00000176020	0	0	0	0	0	0	0	0	0	0	0	0	0	0
AMMECR1	ENSG00000101935	0	0	0	0	0	0	0	0	0	0	0	0	0	0
AMMECR1L	ENSG00000144233	0	0	0	0	0	0	0	0	0	0	0	0	0	0
AMN	ENSG00000166126	0	0	0	0	0	0	0	0	0	0	0	0	0	0
AMN1	ENSG00000151743	0	0	0	0	0	0	0	0	0	0	0	0	0	0
AMOT	ENSG00000126016	0	0	0	0	0	0	0	0	0	0	0	0	0	0
AMOTL1	ENSG00000166025	0	0	0	0	0	0	0	0	0	0	0	0	0	0
AMOTL2	ENSG00000114019	0	0	0	0	0	0	0	0	0	0	0	0	0	0
AMPD1	ENSG00000116748	0	0	0	0	0	0	0	0	0	0	0	0	0	0
AMPD2	ENSG00000116337	0	0	0	0	0	0	0	0	0	0	0	0	0	0
AMPD3	ENSG00000133805	0	0	0	0	0	0	0	0	0	0	0	0	0	0
AMPH	ENSG00000078053	0	0	0	0	0	0	0	0	0	0	0	0	0	0
AMT	ENSG00000145020	0	0	0	0	0	0	0	0	0	0	0	0	0	0
AMY1A	ENSG00000237763	0	0	0	0	0	0	0	0	0	0	0	0	0	0
AMY1B	ENSG00000174876	0	0	0	0	0	0	0	0	0	0	0	0	0	0
AMY2A	ENSG00000243480	0	0	0	0	0	0	0	0	0	0	0	0	0	0
AMY2B	ENSG00000240038	0	0	0	0	0	0	0	0	0	0	0	0	0	0
AMZ2	ENSG00000196704	0	0	0	0	0	0	0	0	0	0	0	0	0	0
ANAPC1	ENSG00000153107	0	0	0	0	0	0	0	0	0	0	0	0	0	0
ANAPC10	ENSG00000164162	0	0	0	0	0	0	0	0	0	0	0	0	0	0
ANAPC11	ENSG00000141552	0	0	0	0	0	0	0	0	0	0	0	0	0	0
ANAPC13	ENSG00000129055	0	0	0	0	0	0	0	0	0	0	0	0	0	0
ANAPC16	ENSG00000166295	0	0	0	0	0	0	0	0	0	0	0	0	0	0
ANAPC2	ENSG00000176248	0	0	0	0	0	0	0	0	0	0	0	0	0	0
ANAPC4	ENSG00000053900	0	0	0	0	0	0	0	0	0	0	0	0	0	0
ANAPC5	ENSG00000089053	0	0	0	0	0	0	0	0	0	0	0	0	0	0
ANAPC7	ENSG00000196510	0	0	0	0	0	0	0	0	0	0	0	0	0	0
ANG	ENSG00000214274	0	0	0	0	0	0	0	0	0	0	0	0	0	0
ANGEL1	ENSG00000013523	0	0	0	0	0	0	0	0	0	0	0	0	0	0
ANGEL2	ENSG00000174606	0	0	0	0	0	0	0	0	0	0	0	0	0	0
ANGPT1	ENSG00000154188	0	0	0	0	0	0	0	0	0	0	0	0	0	0
ANGPT2	ENSG00000091879	0	0	0	0	0	0	0	0	0	0	0	0	0	0
ANGPT4	ENSG00000101280	0	0	0	0	0	0	0	0	0	0	0	0	0	0
ANGPTL1	ENSG00000116194	0	0	0	0	0	0	0	0	0	0	0	0	0	0
ANGPTL2	ENSG00000136859	0	0	0	0	0	0	0	0	0	0	0	0	0	0
ANGPTL3	ENSG00000132855	0	0	0	0	0	0	0	0	0	0	0	0	0	0
ANGPTL4	ENSG00000167772	0	0	0	0	0	0	0	0	0	0	0	0	0	0
ANGPTL5	ENSG00000187151	0	0	0	0	0	0	0	0	0	0	0	0	0	0
ANGPTL6	ENSG00000130812	0	0	0	0	0	0	0	0	0	0	0	0	0	0
ANGPTL7	ENSG00000171819	0	0	0	0	0	0	0	0	0	0	0	0	0	0
ANK1	ENSG00000029534	0	0	0	0	0	0	0	0	0	0	0	0	0	0
ANKAR	ENSG00000151687	0	0	0	0	0	0	0	0	0	0	0	0	0	0
ANKDD1A	ENSG00000166839	0	0	0	0	0	0	0	0	0	0	0	0	0	0
ANKFN1	ENSG00000153930	0	0	0	0	0	0	0	0	0	0	0	0	0	0
ANKFY1	ENSG00000185722	0	0	0	0	0	0	0	0	0	0	0	0	0	0
ANKH	ENSG00000154122	0	0	0	0	0	0	0	0	0	0	0	0	0	0
ANKHD1	ENSG00000131503	0	0	0	0	0	0	0	0	0	0	0	0	0	0
ANKHD1-EIF4EBP3	ENSG00000254996	0	0	0	0	0	0	0	0	0	0	0	0	0	0
ANKK1	ENSG00000170209	0	0	0	0	0	0	0	0	0	0	0	0	0	0
ANKLE1	ENSG00000160117	0	0	0	0	0	0	0	0	0	0	0	0	0	0
ANKMY1	ENSG00000144504	0	0	0	0	0	0	0	0	0	0	0	0	0	0
ANKMY2	ENSG00000106524	0	0	0	0	0	0	0	0	0	0	0	0	0	0
ANKRA2	ENSG00000164331	0	0	0	0	0	0	0	0	0	0	0	0	0	0
ANKRD10	ENSG00000088448	0	0	0	0	0	0	0	0	0	0	0	0	0	0
ANKRD11	ENSG00000167522	0	0	0	0	0	0	0	0	0	0	0	0	0	0
ANKRD12	ENSG00000101745	0	0	0	0	0	0	0	0	0	0	0	0	0	0
ANKRD13A	ENSG00000076513	0	0	0	0	0	0	0	0	0	0	0	0	0	0
ANKRD13B	ENSG00000198720	0	0	0	0	0	0	0	0	0	0	0	0	0	0
ANKRD13C	ENSG00000118454	0	0	0	0	0	0	0	0	0	0	0	0	0	0
ANKRD13D	ENSG00000172932	0	0	0	0	0	0	0	0	0	0	0	0	0	0
ANKRD16	ENSG00000134461	0	0	0	0	0	0	0	0	0	0	0	0	0	0
ANKRD17	ENSG00000132466	0	0	0	0	0	0	0	0	0	0	0	0	0	0
ANKRD18A	ENSG00000180071	0	0	0	0	0	0	0	0	0	0	0	0	0	0
ANKRD18B	ENSG00000230453	0	0	0	0	0	0	0	0	0	0	0	0	0	0
ANKRD18DP	ENSG00000281617	0	0	0	0	0	0	0	0	0	0	0	0	0	0
ANKRD20A1	ENSG00000260691	0	0	0	0	0	0	0	0	0	0	0	0	0	0
ANKRD20A2	ENSG00000183148	0	0	0	0	0	0	0	0	0	0	0	0	0	0
ANKRD22	ENSG00000152766	0	0	0	0	0	0	0	0	0	0	0	0	0	0
ANKRD26	ENSG00000107890	0	0	0	0	0	0	0	0	0	0	0	0	0	0
ANKRD27	ENSG00000105186	0	0	0	0	0	0	0	0	0	0	0	0	0	0
ANKRD28	ENSG00000206560	0	0	0	0	0	0	0	0	0	0	0	0	0	0
ANKRD29	ENSG00000154065	0	0	0	0	0	0	0	0	0	0	0	0	0	0
ANKRD30A	ENSG00000148513	0	0	0	0	0	0	0	0	0	0	0	0	0	0
ANKRD30B	ENSG00000180777	0	0	0	0	0	0	0	0	0	0	0	0	0	0
ANKRD33	ENSG00000167612	0	0	0	0	0	0	0	0	0	0	0	0	0	0
ANKRD34B	ENSG00000189127	0	0	0	0	0	0	0	0	0	0	0	0	0	0
ANKRD35	ENSG00000198483	0	0	0	0	0	0	0	0	0	0	0	0	0	0
ANKRD36	ENSG00000135976	0	0	0	0	0	0	0	0	0	0	0	0	0	0
ANKRD36B	ENSG00000196912	0	0	0	0	0	0	0	0	0	0	0	0	0	0
ANKRD37	ENSG00000186352	0	0	0	0	0	0	0	0	0	0	0	0	0	0
ANKRD39	ENSG00000213337	0	0	0	0	0	0	0	0	0	0	0	0	0	0
ANKRD40	ENSG00000154945	0	0	0	0	0	0	0	0	0	0	0	0	0	0
ANKRD42	ENSG00000137494	0	0	0	0	0	0	0	0	0	0	0	0	0	0
ANKRD44	ENSG00000065413	0	0	0	0	0	0	0	0	0	0	0	0	0	0
ANKRD45	ENSG00000183831	0	0	0	0	0	0	0	0	0	0	0	0	0	0
ANKRD46	ENSG00000186106	0	0	0	0	0	0	0	0	0	0	0	0	0	0
ANKRD49	ENSG00000168876	0	0	0	0	0	0	0	0	0	0	0	0	0	0
ANKRD50	ENSG00000151458	0	0	0	0	0	0	0	0	0	0	0	0	0	0
ANKRD53	ENSG00000144031	0	0	0	0	0	0	0	0	0	0	0	0	0	0
ANKRD54	ENSG00000100124	0	0	0	0	0	0	0	0	0	0	0	0	0	0
ANKRD55	ENSG00000164512	0	0	0	0	0	0	0	0	0	0	0	0	0	0
ANKRD6	ENSG00000135299	0	0	0	0	0	0	0	0	0	0	0	0	0	0
ANKRD7	ENSG00000106013	0	0	0	0	0	0	0	0	0	0	0	0	0	0
ANKRD9	ENSG00000156381	0	0	0	0	0	0	0	0	0	0	0	0	0	0
ANKS1A	ENSG00000064999	0	0	0	0	0	0	0	0	0	0	0	0	0	0
ANKS1B	ENSG00000185046	0	0	0	0	0	0	0	0	0	0	0	0	0	0
ANKS3	ENSG00000168096	0	0	0	0	0	0	0	0	0	0	0	0	0	0
ANKS4B	ENSG00000284290	0	0	0	0	0	0	0	0	0	0	0	0	0	0
ANKS6	ENSG00000165138	0	0	0	0	0	0	0	0	0	0	0	0	0	0
ANKZF1	ENSG00000163516	0	0	0	0	0	0	0	0	0	0	0	0	0	0
ANLN	ENSG00000011426	0	0	0	0	0	0	0	0	0	0	0	0	0	0
ANO1	ENSG00000131620	0	0	0	0	0	0	0	0	0	0	0	0	0	0
ANO2	ENSG00000047617	0	0	0	0	0	0	0	0	0	0	0	0	0	0
ANO5	ENSG00000171714	0	0	0	0	0	0	0	0	0	0	0	0	0	0
ANO9	ENSG00000185101	0	0	0	0	0	0	0	0	0	0	0	0	0	0
ANOS1	ENSG00000011201	0	0	0	0	0	0	0	0	0	0	0	0	0	0
ANP32A	ENSG00000140350	0	0	0	0	0	0	0	0	0	0	0	0	0	0
ANP32B	ENSG00000136938	0	0	0	0	0	0	0	0	0	0	0	0	0	0
ANP32D	ENSG00000139223	0	0	0	0	0	0	0	0	0	0	0	0	0	0
ANP32E	ENSG00000143401	0	0	0	0	0	0	0	0	0	0	0	0	0	0
ANPEP	ENSG00000166825	0	0	0	0	0	0	0	0	0	0	0	0	0	0
ANTXR1	ENSG00000169604	0	0	0	0	0	0	0	0	0	0	0	0	0	0
ANTXR2	ENSG00000163297	0	0	0	0	0	0	0	0	0	0	0	0	0	0
ANXA1	ENSG00000135046	0	0	0	0	0	0	0	0	0	0	0	0	0	0
ANXA11	ENSG00000122359	0	0	0	0	0	0	0	0	0	0	0	0	0	0
ANXA13	ENSG00000104537	0	0	0	0	0	0	0	0	0	0	0	0	0	0
ANXA2	ENSG00000182718	0	0	0	0	0	0	0	0	0	0	0	0	0	0
ANXA2R	ENSG00000177721	0	0	0	0	0	0	0	0	0	0	0	0	0	0
ANXA3	ENSG00000138772	0	0	0	0	0	0	0	0	0	0	0	0	0	0
ANXA4	ENSG00000196975	0	0	0	0	0	0	0	0	0	0	0	0	0	0
ANXA5	ENSG00000164111	0	0	0	0	0	0	0	0	0	0	0	0	0	0
ANXA6	ENSG00000197043	0	0	0	0	0	0	0	0	0	0	0	0	0	0
ANXA7	ENSG00000138279	0	0	0	0	0	0	0	0	0	0	0	0	0	0
AOAH	ENSG00000136250	0	0	0	0	0	0	0	0	0	0	0	0	0	0
AOC1	ENSG00000002726	0	0	0	0	0	0	0	0	0	0	0	0	0	0
AOC2	ENSG00000131480	0	0	0	0	0	0	0	0	0	0	0	0	0	0
AOC3	ENSG00000131471	0	0	0	0	0	0	0	0	0	0	0	0	0	0
AOX1	ENSG00000138356	0	0	0	0	0	0	0	0	0	0	0	0	0	0
AP1AR	ENSG00000138660	0	0	0	0	0	0	0	0	0	0	0	0	0	0
AP1B1	ENSG00000100280	0	0	0	0	0	0	0	0	0	0	0	0	0	0
AP1G1	ENSG00000166747	0	0	0	0	0	0	0	0	0	0	0	0	0	0
AP1G2	ENSG00000213983	0	0	0	0	0	0	0	0	0	0	0	0	0	0
AP1M1	ENSG00000072958	0	0	0	0	0	0	0	0	0	0	0	0	0	0
AP1M2	ENSG00000129354	0	0	0	0	0	0	0	0	0	0	0	0	0	0
AP1S1	ENSG00000106367	0	0	0	0	0	0	0	0	0	0	0	0	0	0
AP1S2	ENSG00000182287	0	0	0	0	0	0	0	0	0	0	0	0	0	0
AP1S3	ENSG00000152056	0	0	0	0	0	0	0	0	0	0	0	0	0	0
AP2A1	ENSG00000196961	0	0	0	0	0	0	0	0	0	0	0	0	0	0
AP2A2	ENSG00000281385	0	0	0	0	0	0	0	0	0	0	0	0	0	0
AP2B1	ENSG00000006125	0	0	0	0	0	0	0	0	0	0	0	0	0	0
AP2M1	ENSG00000161203	0	0	0	0	0	0	0	0	0	0	0	0	0	0
AP2S1	ENSG00000042753	0	0	0	0	0	0	0	0	0	0	0	0	0	0
AP3B1	ENSG00000132842	0	0	0	0	0	0	0	0	0	0	0	0	0	0
AP3B2	ENSG00000103723	0	0	0	0	0	0	0	0	0	0	0	0	0	0
AP3D1	ENSG00000065000	0	0	0	0	0	0	0	0	0	0	0	0	0	0
AP3M1	ENSG00000185009	0	0	0	0	0	0	0	0	0	0	0	0	0	0
AP3M2	ENSG00000070718	0	0	0	0	0	0	0	0	0	0	0	0	0	0
AP3S1	ENSG00000177879	0	0	0	0	0	0	0	0	0	0	0	0	0	0
AP4B1	ENSG00000134262	0	0	0	0	0	0	0	0	0	0	0	0	0	0
AP4E1	ENSG00000081014	0	0	0	0	0	0	0	0	0	0	0	0	0	0
AP4M1	ENSG00000221838	0	0	0	0	0	0	0	0	0	0	0	0	0	0
AP4S1	ENSG00000100478	0	0	0	0	0	0	0	0	0	0	0	0	0	0
AP5B1	ENSG00000254470	0	0	0	0	0	0	0	0	0	0	0	0	0	0
AP5M1	ENSG00000053770	0	0	0	0	0	0	0	0	0	0	0	0	0	0
AP5Z1	ENSG00000242802	0	0	0	0	0	0	0	0	0	0	0	0	0	0
APAF1	ENSG00000120868	0	0	0	0	0	0	0	0	0	0	0	0	0	0
APBA1	ENSG00000276497	0	0	0	0	0	0	0	0	0	0	0	0	0	0
APBA2	ENSG00000276495	0	0	0	0	0	0	0	0	0	0	0	0	0	0
APBA3	ENSG00000011132	0	0	0	0	0	0	0	0	0	0	0	0	0	0
APBB1	ENSG00000166313	0	0	0	0	0	0	0	0	0	0	0	0	0	0
APBB1IP	ENSG00000077420	0	0	0	0	0	0	0	0	0	0	0	0	0	0
APBB2	ENSG00000163697	0	0	0	0	0	0	0	0	0	0	0	0	0	0
APBB3	ENSG00000113108	0	0	0	0	0	0	0	0	0	0	0	0	0	0
APC2	ENSG00000115266	0	0	0	0	0	0	0	0	0	0	0	0	0	0
APCDD1	ENSG00000154856	0	0	0	0	0	0	0	0	0	0	0	0	0	0
APCS	ENSG00000132703	0	0	0	0	0	0	0	0	0	0	0	0	0	0
APEH	ENSG00000164062	0	0	0	0	0	0	0	0	0	0	0	0	0	0
APEX1	ENSG00000100823	0	0	0	0	0	0	0	0	0	0	0	0	0	0
APEX2	ENSG00000169188	0	0	0	0	0	0	0	0	0	0	0	0	0	0
APH1A	ENSG00000117362	0	0	0	0	0	0	0	0	0	0	0	0	0	0
APH1B	ENSG00000138613	0	0	0	0	0	0	0	0	0	0	0	0	0	0
API5	ENSG00000166181	0	0	0	0	0	0	0	0	0	0	0	0	0	0
APIP	ENSG00000149089	0	0	0	0	0	0	0	0	0	0	0	0	0	0
APLF	ENSG00000169621	0	0	0	0	0	0	0	0	0	0	0	0	0	0
APLN	ENSG00000171388	0	0	0	0	0	0	0	0	0	0	0	0	0	0
APLNR	ENSG00000134817	0	0	0	0	0	0	0	0	0	0	0	0	0	0
APLP1	ENSG00000105290	0	0	0	0	0	0	0	0	0	0	0	0	0	0
APLP2	ENSG00000084234	0	0	0	0	0	0	0	0	0	0	0	0	0	0
APMAP	ENSG00000101474	0	0	0	0	0	0	0	0	0	0	0	0	0	0
APOA1	ENSG00000118137	0	0	0	0	0	0	0	0	0	0	0	0	0	0
APOA2	ENSG00000158874	0	0	0	0	0	0	0	0	0	0	0	0	0	0
APOA4	ENSG00000110244	0	0	0	0	0	0	0	0	0	0	0	0	0	0
APOBEC1	ENSG00000111701	0	0	0	0	0	0	0	0	0	0	0	0	0	0
APOBEC2	ENSG00000124701	0	0	0	0	0	0	0	0	0	0	0	0	0	0
APOBEC3A_B	ENSG00000262156	0	0	0	0	0	0	0	0	0	0	0	0	0	0
APOBEC3B	ENSG00000179750	0	0	0	0	0	0	0	0	0	0	0	0	0	0
APOBEC3C	ENSG00000244509	0	0	0	0	0	0	0	0	0	0	0	0	0	0
APOBEC3D	ENSG00000243811	0	0	0	0	0	0	0	0	0	0	0	0	0	0
APOBEC3F	ENSG00000128394	0	0	0	0	0	0	0	0	0	0	0	0	0	0
APOBEC3G	ENSG00000239713	0	0	0	0	0	0	0	0	0	0	0	0	0	0
APOBEC3H	ENSG00000100298	0	0	0	0	0	0	0	0	0	0	0	0	0	0
APOBEC4	ENSG00000173627	0	0	0	0	0	0	0	0	0	0	0	0	0	0
APOC1	ENSG00000130208	0	0	0	0	0	0	0	0	0	0	0	0	0	0
APOC2	ENSG00000234906	0	0	0	0	0	0	0	0	0	0	0	0	0	0
APOC3	ENSG00000110245	0	0	0	0	0	0	0	0	0	0	0	0	0	0
APOD	ENSG00000189058	0	0	0	0	0	0	0	0	0	0	0	0	0	0
APOE	ENSG00000130203	0	0	0	0	0	0	0	0	0	0	0	0	0	0
APOF	ENSG00000175336	0	0	0	0	0	0	0	0	0	0	0	0	0	0
APOH	ENSG00000091583	0	0	0	0	0	0	0	0	0	0	0	0	0	0
APOL1	ENSG00000100342	0	0	0	0	0	0	0	0	0	0	0	0	0	0
APOL2	ENSG00000128335	0	0	0	0	0	0	0	0	0	0	0	0	0	0
APOL3	ENSG00000128284	0	0	0	0	0	0	0	0	0	0	0	0	0	0
APOL5	ENSG00000277390	0	0	0	0	0	0	0	0	0	0	0	0	0	0
APOL6	ENSG00000221963	0	0	0	0	0	0	0	0	0	0	0	0	0	0
APOLD1	ENSG00000178878	0	0	0	0	0	0	0	0	0	0	0	0	0	0
APOM	ENSG00000235754	0	0	0	0	0	0	0	0	0	0	0	0	0	0
APOO	ENSG00000184831	0	0	0	0	0	0	0	0	0	0	0	0	0	0
APOOL	ENSG00000155008	0	0	0	0	0	0	0	0	0	0	0	0	0	0
APOPT1	ENSG00000256053	0	0	0	0	0	0	0	0	0	0	0	0	0	0
APP	ENSG00000142192	0	0	0	0	0	0	0	0	0	0	0	0	0	0
APPBP2	ENSG00000062725	0	0	0	0	0	0	0	0	0	0	0	0	0	0
APPL1	ENSG00000157500	0	0	0	0	0	0	0	0	0	0	0	0	0	0
APPL2	ENSG00000136044	0	0	0	0	0	0	0	0	0	0	0	0	0	0
APTX	ENSG00000137074	0	0	0	0	0	0	0	0	0	0	0	0	0	0
AQP1	ENSG00000240583	0	0	0	0	0	0	0	0	0	0	0	0	0	0
AQP10	ENSG00000143595	0	0	0	0	0	0	0	0	0	0	0	0	0	0
AQP11	ENSG00000178301	0	0	0	0	0	0	0	0	0	0	0	0	0	0
AQP12A	ENSG00000184945	0	0	0	0	0	0	0	0	0	0	0	0	0	0
AQP2	ENSG00000167580	0	0	0	0	0	0	0	0	0	0	0	0	0	0
AQP3	ENSG00000165272	0	0	0	0	0	0	0	0	0	0	0	0	0	0
AQP4	ENSG00000171885	0	0	0	0	0	0	0	0	0	0	0	0	0	0
AQP5	ENSG00000161798	0	0	0	0	0	0	0	0	0	0	0	0	0	0
AQP6	ENSG00000086159	0	0	0	0	0	0	0	0	0	0	0	0	0	0
AQP7	ENSG00000165269	0	0	0	0	0	0	0	0	0	0	0	0	0	0
AQP8	ENSG00000103375	0	0	0	0	0	0	0	0	0	0	0	0	0	0
AQP9	ENSG00000103569	0	0	0	0	0	0	0	0	0	0	0	0	0	0
AQR	ENSG00000021776	0	0	0	0	0	0	0	0	0	0	0	0	0	0
AR	ENSG00000169083	0	0	0	0	0	0	0	0	0	0	0	0	0	0
ARAF	ENSG00000078061	0	0	0	0	0	0	0	0	0	0	0	0	0	0
ARAP1	ENSG00000186635	0	0	0	0	0	0	0	0	0	0	0	0	0	0
ARAP2	ENSG00000047365	0	0	0	0	0	0	0	0	0	0	0	0	0	0
ARAP3	ENSG00000120318	0	0	0	0	0	0	0	0	0	0	0	0	0	0
ARC	ENSG00000198576	0	0	0	0	0	0	0	0	0	0	0	0	0	0
ARCN1	ENSG00000095139	0	0	0	0	0	0	0	0	0	0	0	0	0	0
AREG	ENSG00000109321	0	0	0	0	0	0	0	0	0	0	0	0	0	0
ARF1	ENSG00000143761	0	0	0	0	0	0	0	0	0	0	0	0	0	0
ARF3	ENSG00000134287	0	0	0	0	0	0	0	0	0	0	0	0	0	0
ARF4	ENSG00000168374	0	0	0	0	0	0	0	0	0	0	0	0	0	0
ARF5	ENSG00000004059	0	0	0	0	0	0	0	0	0	0	0	0	0	0
ARF6	ENSG00000165527	0	0	0	0	0	0	0	0	0	0	0	0	0	0
ARFGAP1	ENSG00000101199	0	0	0	0	0	0	0	0	0	0	0	0	0	0
ARFGAP2	ENSG00000149182	0	0	0	0	0	0	0	0	0	0	0	0	0	0
ARFGAP3	ENSG00000242247	0	0	0	0	0	0	0	0	0	0	0	0	0	0
ARFGEF2	ENSG00000124198	0	0	0	0	0	0	0	0	0	0	0	0	0	0
ARFIP1	ENSG00000164144	0	0	0	0	0	0	0	0	0	0	0	0	0	0
ARFIP2	ENSG00000132254	0	0	0	0	0	0	0	0	0	0	0	0	0	0
ARFRP1	ENSG00000101246	0	0	0	0	0	0	0	0	0	0	0	0	0	0
ARG1	ENSG00000118520	0	0	0	0	0	0	0	0	0	0	0	0	0	0
ARG2	ENSG00000081181	0	0	0	0	0	0	0	0	0	0	0	0	0	0
ARGLU1	ENSG00000134884	0	0	0	0	0	0	0	0	0	0	0	0	0	0
ARHGAP1	ENSG00000175220	0	0	0	0	0	0	0	0	0	0	0	0	0	0
ARHGAP10	ENSG00000071205	0	0	0	0	0	0	0	0	0	0	0	0	0	0
ARHGAP12	ENSG00000165322	0	0	0	0	0	0	0	0	0	0	0	0	0	0
ARHGAP15	ENSG00000075884	0	0	0	0	0	0	0	0	0	0	0	0	0	0
ARHGAP17	ENSG00000140750	0	0	0	0	0	0	0	0	0	0	0	0	0	0
ARHGAP18	ENSG00000146376	0	0	0	0	0	0	0	0	0	0	0	0	0	0
ARHGAP19	ENSG00000213390	0	0	0	0	0	0	0	0	0	0	0	0	0	0
ARHGAP20	ENSG00000137727	0	0	0	0	0	0	0	0	0	0	0	0	0	0
ARHGAP21	ENSG00000107863	0	0	0	0	0	0	0	0	0	0	0	0	0	0
ARHGAP22	ENSG00000128805	0	0	0	0	0	0	0	0	0	0	0	0	0	0
ARHGAP24	ENSG00000138639	0	0	0	0	0	0	0	0	0	0	0	0	0	0
ARHGAP25	ENSG00000163219	0	0	0	0	0	0	0	0	0	0	0	0	0	0
ARHGAP26	ENSG00000145819	0	0	0	0	0	0	0	0	0	0	0	0	0	0
ARHGAP27	ENSG00000276907	0	0	0	0	0	0	0	0	0	0	0	0	0	0
ARHGAP28	ENSG00000088756	0	0	0	0	0	0	0	0	0	0	0	0	0	0
ARHGAP29	ENSG00000137962	0	0	0	0	0	0	0	0	0	0	0	0	0	0
ARHGAP30	ENSG00000186517	0	0	0	0	0	0	0	0	0	0	0	0	0	0
ARHGAP31	ENSG00000031081	0	0	0	0	0	0	0	0	0	0	0	0	0	0
ARHGAP32	ENSG00000134909	0	0	0	0	0	0	0	0	0	0	0	0	0	0
ARHGAP33	ENSG00000004777	0	0	0	0	0	0	0	0	0	0	0	0	0	0
ARHGAP35	ENSG00000160007	0	0	0	0	0	0	0	0	0	0	0	0	0	0
ARHGAP36	ENSG00000147256	0	0	0	0	0	0	0	0	0	0	0	0	0	0
ARHGAP39	ENSG00000147799	0	0	0	0	0	0	0	0	0	0	0	0	0	0
ARHGAP4	ENSG00000089820	0	0	0	0	0	0	0	0	0	0	0	0	0	0
ARHGAP44	ENSG00000006740	0	0	0	0	0	0	0	0	0	0	0	0	0	0
ARHGAP45	ENSG00000180448	0	0	0	0	0	0	0	0	0	0	0	0	0	0
ARHGAP5	ENSG00000100852	0	0	0	0	0	0	0	0	0	0	0	0	0	0
ARHGAP6	ENSG00000047648	0	0	0	0	0	0	0	0	0	0	0	0	0	0
ARHGAP9	ENSG00000123329	0	0	0	0	0	0	0	0	0	0	0	0	0	0
ARHGDIA	ENSG00000141522	0	0	0	0	0	0	0	0	0	0	0	0	0	0
ARHGDIB	ENSG00000111348	0	0	0	0	0	0	0	0	0	0	0	0	0	0
ARHGDIG	ENSG00000242173	0	0	0	0	0	0	0	0	0	0	0	0	0	0
ARHGEF1	ENSG00000076928	0	0	0	0	0	0	0	0	0	0	0	0	0	0
ARHGEF10L	ENSG00000074964	0	0	0	0	0	0	0	0	0	0	0	0	0	0
ARHGEF11	ENSG00000132694	0	0	0	0	0	0	0	0	0	0	0	0	0	0
ARHGEF12	ENSG00000196914	0	0	0	0	0	0	0	0	0	0	0	0	0	0
ARHGEF15	ENSG00000198844	0	0	0	0	0	0	0	0	0	0	0	0	0	0
ARHGEF16	ENSG00000130762	0	0	0	0	0	0	0	0	0	0	0	0	0	0
ARHGEF18	ENSG00000104880	0	0	0	0	0	0	0	0	0	0	0	0	0	0
ARHGEF19	ENSG00000142632	0	0	0	0	0	0	0	0	0	0	0	0	0	0
ARHGEF2	ENSG00000116584	0	0	0	0	0	0	0	0	0	0	0	0	0	0
ARHGEF25	ENSG00000240771	0	0	0	0	0	0	0	0	0	0	0	0	0	0
ARHGEF26	ENSG00000277101	0	0	0	0	0	0	0	0	0	0	0	0	0	0
ARHGEF28	ENSG00000214944	0	0	0	0	0	0	0	0	0	0	0	0	0	0
ARHGEF3	ENSG00000163947	0	0	0	0	0	0	0	0	0	0	0	0	0	0
ARHGEF37	ENSG00000183111	0	0	0	0	0	0	0	0	0	0	0	0	0	0
ARHGEF38	ENSG00000236699	0	0	0	0	0	0	0	0	0	0	0	0	0	0
ARHGEF39	ENSG00000137135	0	0	0	0	0	0	0	0	0	0	0	0	0	0
ARHGEF4	ENSG00000136002	0	0	0	0	0	0	0	0	0	0	0	0	0	0
ARHGEF40	ENSG00000165801	0	0	0	0	0	0	0	0	0	0	0	0	0	0
ARHGEF6	ENSG00000129675	0	0	0	0	0	0	0	0	0	0	0	0	0	0
ARHGEF7	ENSG00000102606	0	0	0	0	0	0	0	0	0	0	0	0	0	0
ARHGEF9	ENSG00000131089	0	0	0	0	0	0	0	0	0	0	0	0	0	0
ARID1B	ENSG00000049618	0	0	0	0	0	0	0	0	0	0	0	0	0	0
ARID2	ENSG00000189079	0	0	0	0	0	0	0	0	0	0	0	0	0	0
ARID3A	ENSG00000116017	0	0	0	0	0	0	0	0	0	0	0	0	0	0
ARID3B	ENSG00000179361	0	0	0	0	0	0	0	0	0	0	0	0	0	0
ARID4A	ENSG00000032219	0	0	0	0	0	0	0	0	0	0	0	0	0	0
ARID4B	ENSG00000054267	0	0	0	0	0	0	0	0	0	0	0	0	0	0
ARID5A	ENSG00000196843	0	0	0	0	0	0	0	0	0	0	0	0	0	0
ARID5B	ENSG00000150347	0	0	0	0	0	0	0	0	0	0	0	0	0	0
ARIH1	ENSG00000166233	0	0	0	0	0	0	0	0	0	0	0	0	0	0
ARIH2	ENSG00000177479	0	0	0	0	0	0	0	0	0	0	0	0	0	0
ARL1	ENSG00000120805	0	0	0	0	0	0	0	0	0	0	0	0	0	0
ARL10	ENSG00000175414	0	0	0	0	0	0	0	0	0	0	0	0	0	0
ARL11	ENSG00000152213	0	0	0	0	0	0	0	0	0	0	0	0	0	0
ARL13A	ENSG00000174225	0	0	0	0	0	0	0	0	0	0	0	0	0	0
ARL13B	ENSG00000169379	0	0	0	0	0	0	0	0	0	0	0	0	0	0
ARL14	ENSG00000179674	0	0	0	0	0	0	0	0	0	0	0	0	0	0
ARL14EP	ENSG00000152219	0	0	0	0	0	0	0	0	0	0	0	0	0	0
ARL16	ENSG00000214087	0	0	0	0	0	0	0	0	0	0	0	0	0	0
ARL2	ENSG00000213465	0	0	0	0	0	0	0	0	0	0	0	0	0	0
ARL2BP	ENSG00000102931	0	0	0	0	0	0	0	0	0	0	0	0	0	0
ARL3	ENSG00000138175	0	0	0	0	0	0	0	0	0	0	0	0	0	0
ARL4A	ENSG00000122644	0	0	0	0	0	0	0	0	0	0	0	0	0	0
ARL4C	ENSG00000188042	0	0	0	0	0	0	0	0	0	0	0	0	0	0
ARL4D	ENSG00000175906	0	0	0	0	0	0	0	0	0	0	0	0	0	0
ARL5A	ENSG00000162980	0	0	0	0	0	0	0	0	0	0	0	0	0	0
ARL5B	ENSG00000165997	0	0	0	0	0	0	0	0	0	0	0	0	0	0
ARL6	ENSG00000113966	0	0	0	0	0	0	0	0	0	0	0	0	0	0
ARL6IP1	ENSG00000170540	0	0	0	0	0	0	0	0	0	0	0	0	0	0
ARL6IP4	ENSG00000182196	0	0	0	0	0	0	0	0	0	0	0	0	0	0
ARL6IP5	ENSG00000144746	0	0	0	0	0	0	0	0	0	0	0	0	0	0
ARL6IP6	ENSG00000177917	0	0	0	0	0	0	0	0	0	0	0	0	0	0
ARL8A	ENSG00000143862	0	0	0	0	0	0	0	0	0	0	0	0	0	0
ARL8B	ENSG00000134108	0	0	0	0	0	0	0	0	0	0	0	0	0	0
ARMC1	ENSG00000104442	0	0	0	0	0	0	0	0	0	0	0	0	0	0
ARMC10	ENSG00000282813	0	0	0	0	0	0	0	0	0	0	0	0	0	0
ARMC3	ENSG00000165309	0	0	0	0	0	0	0	0	0	0	0	0	0	0
ARMC4	ENSG00000169126	0	0	0	0	0	0	0	0	0	0	0	0	0	0
ARMC6	ENSG00000105676	0	0	0	0	0	0	0	0	0	0	0	0	0	0
ARMC7	ENSG00000125449	0	0	0	0	0	0	0	0	0	0	0	0	0	0
ARMC8	ENSG00000114098	0	0	0	0	0	0	0	0	0	0	0	0	0	0
ARMC9	ENSG00000135931	0	0	0	0	0	0	0	0	0	0	0	0	0	0
ARMCX1	ENSG00000126947	0	0	0	0	0	0	0	0	0	0	0	0	0	0
ARMCX2	ENSG00000184867	0	0	0	0	0	0	0	0	0	0	0	0	0	0
ARMCX3	ENSG00000102401	0	0	0	0	0	0	0	0	0	0	0	0	0	0
ARMCX5	ENSG00000125962	0	0	0	0	0	0	0	0	0	0	0	0	0	0
ARMT1	ENSG00000146476	0	0	0	0	0	0	0	0	0	0	0	0	0	0
ARNT	ENSG00000143437	0	0	0	0	0	0	0	0	0	0	0	0	0	0
ARNT2	ENSG00000172379	0	0	0	0	0	0	0	0	0	0	0	0	0	0
ARNTL	ENSG00000133794	0	0	0	0	0	0	0	0	0	0	0	0	0	0
ARNTL2	ENSG00000029153	0	0	0	0	0	0	0	0	0	0	0	0	0	0
ARPC1A	ENSG00000241685	0	0	0	0	0	0	0	0	0	0	0	0	0	0
ARPC1B	ENSG00000130429	0	0	0	0	0	0	0	0	0	0	0	0	0	0
ARPC2	ENSG00000163466	0	0	0	0	0	0	0	0	0	0	0	0	0	0
ARPC3	ENSG00000111229	0	0	0	0	0	0	0	0	0	0	0	0	0	0
ARPC5	ENSG00000162704	0	0	0	0	0	0	0	0	0	0	0	0	0	0
ARPC5L	ENSG00000136950	0	0	0	0	0	0	0	0	0	0	0	0	0	0
ARPP21	ENSG00000172995	0	0	0	0	0	0	0	0	0	0	0	0	0	0
ARR3	ENSG00000120500	0	0	0	0	0	0	0	0	0	0	0	0	0	0
ARRB1	ENSG00000137486	0	0	0	0	0	0	0	0	0	0	0	0	0	0
ARRB2	ENSG00000141480	0	0	0	0	0	0	0	0	0	0	0	0	0	0
ARRDC1	ENSG00000197070	0	0	0	0	0	0	0	0	0	0	0	0	0	0
ARRDC2	ENSG00000105643	0	0	0	0	0	0	0	0	0	0	0	0	0	0
ARRDC3	ENSG00000113369	0	0	0	0	0	0	0	0	0	0	0	0	0	0
ARRDC4	ENSG00000140450	0	0	0	0	0	0	0	0	0	0	0	0	0	0
ARRDC5	ENSG00000205784	0	0	0	0	0	0	0	0	0	0	0	0	0	0
ARSA	ENSG00000100299	0	0	0	0	0	0	0	0	0	0	0	0	0	0
ARSB	ENSG00000113273	0	0	0	0	0	0	0	0	0	0	0	0	0	0
ARSD	ENSG00000006756	0	0	0	0	0	0	0	0	0	0	0	0	0	0
ARSE	ENSG00000157399	0	0	0	0	0	0	0	0	0	0	0	0	0	0
ARSF	ENSG00000062096	0	0	0	0	0	0	0	0	0	0	0	0	0	0
ARSG	ENSG00000141337	0	0	0	0	0	0	0	0	0	0	0	0	0	0
ARSH	ENSG00000205667	0	0	0	0	0	0	0	0	0	0	0	0	0	0
ARSI	ENSG00000183876	0	0	0	0	0	0	0	0	0	0	0	0	0	0
ARSJ	ENSG00000180801	0	0	0	0	0	0	0	0	0	0	0	0	0	0
ARSK	ENSG00000164291	0	0	0	0	0	0	0	0	0	0	0	0	0	0
ART1	ENSG00000129744	0	0	0	0	0	0	0	0	0	0	0	0	0	0
ART3	ENSG00000156219	0	0	0	0	0	0	0	0	0	0	0	0	0	0
ART4	ENSG00000111339	0	0	0	0	0	0	0	0	0	0	0	0	0	0
ARTN	ENSG00000117407	0	0	0	0	0	0	0	0	0	0	0	0	0	0
ARV1	ENSG00000173409	0	0	0	0	0	0	0	0	0	0	0	0	0	0
ARVCF	ENSG00000099889	0	0	0	0	0	0	0	0	0	0	0	0	0	0
ARX	ENSG00000004848	0	0	0	0	0	0	0	0	0	0	0	0	0	0
AS3MT	ENSG00000214435	0	0	0	0	0	0	0	0	0	0	0	0	0	0
ASAH1	ENSG00000104763	0	0	0	0	0	0	0	0	0	0	0	0	0	0
ASAH2	ENSG00000188611	0	0	0	0	0	0	0	0	0	0	0	0	0	0
ASAH2B	ENSG00000204147	0	0	0	0	0	0	0	0	0	0	0	0	0	0
ASAP1	ENSG00000153317	0	0	0	0	0	0	0	0	0	0	0	0	0	0
ASAP2	ENSG00000151693	0	0	0	0	0	0	0	0	0	0	0	0	0	0
ASAP3	ENSG00000282854	0	0	0	0	0	0	0	0	0	0	0	0	0	0
ASB1	ENSG00000065802	0	0	0	0	0	0	0	0	0	0	0	0	0	0
ASB10	ENSG00000146926	0	0	0	0	0	0	0	0	0	0	0	0	0	0
ASB11	ENSG00000165192	0	0	0	0	0	0	0	0	0	0	0	0	0	0
ASB13	ENSG00000196372	0	0	0	0	0	0	0	0	0	0	0	0	0	0
ASB14	ENSG00000239388	0	0	0	0	0	0	0	0	0	0	0	0	0	0
ASB15	ENSG00000146809	0	0	0	0	0	0	0	0	0	0	0	0	0	0
ASB16	ENSG00000161664	0	0	0	0	0	0	0	0	0	0	0	0	0	0
ASB16-AS1	ENSG00000267080	0	0	0	0	0	0	0	0	0	0	0	0	0	0
ASB17	ENSG00000154007	0	0	0	0	0	0	0	0	0	0	0	0	0	0
ASB2	ENSG00000278693	0	0	0	0	0	0	0	0	0	0	0	0	0	0
ASB3	ENSG00000115239	0	0	0	0	0	0	0	0	0	0	0	0	0	0
ASB4	ENSG00000005981	0	0	0	0	0	0	0	0	0	0	0	0	0	0
ASB5	ENSG00000164122	0	0	0	0	0	0	0	0	0	0	0	0	0	0
ASB6	ENSG00000148331	0	0	0	0	0	0	0	0	0	0	0	0	0	0
ASB7	ENSG00000183475	0	0	0	0	0	0	0	0	0	0	0	0	0	0
ASB8	ENSG00000177981	0	0	0	0	0	0	0	0	0	0	0	0	0	0
ASB9	ENSG00000102048	0	0	0	0	0	0	0	0	0	0	0	0	0	0
ASCC1	ENSG00000138303	0	0	0	0	0	0	0	0	0	0	0	0	0	0
ASCC2	ENSG00000100325	0	0	0	0	0	0	0	0	0	0	0	0	0	0
ASCC3	ENSG00000112249	0	0	0	0	0	0	0	0	0	0	0	0	0	0
ASCL1	ENSG00000139352	0	0	0	0	0	0	0	0	0	0	0	0	0	0
ASCL2	ENSG00000183734	0	0	0	0	0	0	0	0	0	0	0	0	0	0
ASCL3	ENSG00000176009	0	0	0	0	0	0	0	0	0	0	0	0	0	0
ASCL4	ENSG00000187855	0	0	0	0	0	0	0	0	0	0	0	0	0	0
ASF1A	ENSG00000111875	0	0	0	0	0	0	0	0	0	0	0	0	0	0
ASF1B	ENSG00000105011	0	0	0	0	0	0	0	0	0	0	0	0	0	0
ASGR1	ENSG00000141505	0	0	0	0	0	0	0	0	0	0	0	0	0	0
ASGR2	ENSG00000161944	0	0	0	0	0	0	0	0	0	0	0	0	0	0
ASH2L	ENSG00000129691	0	0	0	0	0	0	0	0	0	0	0	0	0	0
ASIC1	ENSG00000110881	0	0	0	0	0	0	0	0	0	0	0	0	0	0
ASIC2	ENSG00000108684	0	0	0	0	0	0	0	0	0	0	0	0	0	0
ASIC3	ENSG00000213199	0	0	0	0	0	0	0	0	0	0	0	0	0	0
ASIP	ENSG00000101440	0	0	0	0	0	0	0	0	0	0	0	0	0	0
ASL	ENSG00000126522	0	0	0	0	0	0	0	0	0	0	0	0	0	0
ASMT	ENSG00000196433	0	0	0	0	0	0	0	0	0	0	0	0	0	0
ASMTL	ENSG00000169093	0	0	0	0	0	0	0	0	0	0	0	0	0	0
ASNA1	ENSG00000198356	0	0	0	0	0	0	0	0	0	0	0	0	0	0
ASNS	ENSG00000070669	0	0	0	0	0	0	0	0	0	0	0	0	0	0
ASNSD1	ENSG00000138381	0	0	0	0	0	0	0	0	0	0	0	0	0	0
ASPA	ENSG00000108381	0	0	0	0	0	0	0	0	0	0	0	0	0	0
ASPH	ENSG00000198363	0	0	0	0	0	0	0	0	0	0	0	0	0	0
ASPHD1	ENSG00000174939	0	0	0	0	0	0	0	0	0	0	0	0	0	0
ASPHD2	ENSG00000128203	0	0	0	0	0	0	0	0	0	0	0	0	0	0
ASPM	ENSG00000066279	0	0	0	0	0	0	0	0	0	0	0	0	0	0
ASPN	ENSG00000106819	0	0	0	0	0	0	0	0	0	0	0	0	0	0
ASPRV1	ENSG00000244617	0	0	0	0	0	0	0	0	0	0	0	0	0	0
ASPSCR1	ENSG00000169696	0	0	0	0	0	0	0	0	0	0	0	0	0	0
ASRGL1	ENSG00000162174	0	0	0	0	0	0	0	0	0	0	0	0	0	0
ASS1	ENSG00000130707	0	0	0	0	0	0	0	0	0	0	0	0	0	0
ASTE1	ENSG00000034533	0	0	0	0	0	0	0	0	0	0	0	0	0	0
ASTL	ENSG00000188886	0	0	0	0	0	0	0	0	0	0	0	0	0	0
ASTN1	ENSG00000152092	0	0	0	0	0	0	0	0	0	0	0	0	0	0
ASTN2	ENSG00000148219	0	0	0	0	0	0	0	0	0	0	0	0	0	0
ASXL1	ENSG00000171456	0	0	0	0	0	0	0	0	0	0	0	0	0	0
ASXL2	ENSG00000143970	0	0	0	0	0	0	0	0	0	0	0	0	0	0
ASZ1	ENSG00000154438	0	0	0	0	0	0	0	0	0	0	0	0	0	0
ATAD1	ENSG00000283024	0	0	0	0	0	0	0	0	0	0	0	0	0	0
ATAD2	ENSG00000156802	0	0	0	0	0	0	0	0	0	0	0	0	0	0
ATAD3A	ENSG00000197785	0	0	0	0	0	0	0	0	0	0	0	0	0	0
ATAD3B	ENSG00000160072	0	0	0	0	0	0	0	0	0	0	0	0	0	0
ATAD5	ENSG00000176208	0	0	0	0	0	0	0	0	0	0	0	0	0	0
ATAT1	ENSG00000235658	0	0	0	0	0	0	0	0	0	0	0	0	0	0
ATCAY	ENSG00000167654	0	0	0	0	0	0	0	0	0	0	0	0	0	0
ATE1	ENSG00000107669	0	0	0	0	0	0	0	0	0	0	0	0	0	0
ATF1	ENSG00000123268	0	0	0	0	0	0	0	0	0	0	0	0	0	0
ATF2	ENSG00000115966	0	0	0	0	0	0	0	0	0	0	0	0	0	0
ATF3	ENSG00000162772	0	0	0	0	0	0	0	0	0	0	0	0	0	0
ATF4	ENSG00000128272	0	0	0	0	0	0	0	0	0	0	0	0	0	0
ATF5	ENSG00000169136	0	0	0	0	0	0	0	0	0	0	0	0	0	0
ATF6	ENSG00000118217	0	0	0	0	0	0	0	0	0	0	0	0	0	0
ATF6B	ENSG00000234539	0	0	0	0	0	0	0	0	0	0	0	0	0	0
ATF7	ENSG00000170653	0	0	0	0	0	0	0	0	0	0	0	0	0	0
ATF7IP	ENSG00000171681	0	0	0	0	0	0	0	0	0	0	0	0	0	0
ATF7IP2	ENSG00000166669	0	0	0	0	0	0	0	0	0	0	0	0	0	0
ATG10	ENSG00000152348	0	0	0	0	0	0	0	0	0	0	0	0	0	0
ATG101	ENSG00000123395	0	0	0	0	0	0	0	0	0	0	0	0	0	0
ATG12	ENSG00000145782	0	0	0	0	0	0	0	0	0	0	0	0	0	0
ATG14	ENSG00000126775	0	0	0	0	0	0	0	0	0	0	0	0	0	0
ATG16L1	ENSG00000281089	0	0	0	0	0	0	0	0	0	0	0	0	0	0
ATG16L2	ENSG00000168010	0	0	0	0	0	0	0	0	0	0	0	0	0	0
ATG2A	ENSG00000110046	0	0	0	0	0	0	0	0	0	0	0	0	0	0
ATG3	ENSG00000144848	0	0	0	0	0	0	0	0	0	0	0	0	0	0
ATG4A	ENSG00000101844	0	0	0	0	0	0	0	0	0	0	0	0	0	0
ATG4B	ENSG00000168397	0	0	0	0	0	0	0	0	0	0	0	0	0	0
ATG4D	ENSG00000130734	0	0	0	0	0	0	0	0	0	0	0	0	0	0
ATG5	ENSG00000057663	0	0	0	0	0	0	0	0	0	0	0	0	0	0
ATG7	ENSG00000197548	0	0	0	0	0	0	0	0	0	0	0	0	0	0
ATG9A	ENSG00000198925	0	0	0	0	0	0	0	0	0	0	0	0	0	0
ATG9B	ENSG00000181652	0	0	0	0	0	0	0	0	0	0	0	0	0	0
ATIC	ENSG00000138363	0	0	0	0	0	0	0	0	0	0	0	0	0	0
ATL1	ENSG00000198513	0	0	0	0	0	0	0	0	0	0	0	0	0	0
ATL2	ENSG00000119787	0	0	0	0	0	0	0	0	0	0	0	0	0	0
ATL3	ENSG00000184743	0	0	0	0	0	0	0	0	0	0	0	0	0	0
ATM	ENSG00000149311	0	0	0	0	0	0	0	0	0	0	0	0	0	0
ATMIN	ENSG00000166454	0	0	0	0	0	0	0	0	0	0	0	0	0	0
ATN1	ENSG00000111676	0	0	0	0	0	0	0	0	0	0	0	0	0	0
ATOH1	ENSG00000172238	0	0	0	0	0	0	0	0	0	0	0	0	0	0
ATOH7	ENSG00000179774	0	0	0	0	0	0	0	0	0	0	0	0	0	0
ATOH8	ENSG00000168874	0	0	0	0	0	0	0	0	0	0	0	0	0	0
ATOX1	ENSG00000177556	0	0	0	0	0	0	0	0	0	0	0	0	0	0
ATP10A	ENSG00000206190	0	0	0	0	0	0	0	0	0	0	0	0	0	0
ATP10D	ENSG00000145246	0	0	0	0	0	0	0	0	0	0	0	0	0	0
ATP11A	ENSG00000068650	0	0	0	0	0	0	0	0	0	0	0	0	0	0
ATP11B	ENSG00000058063	0	0	0	0	0	0	0	0	0	0	0	0	0	0
ATP11C	ENSG00000101974	0	0	0	0	0	0	0	0	0	0	0	0	0	0
ATP12A	ENSG00000075673	0	0	0	0	0	0	0	0	0	0	0	0	0	0
ATP13A1	ENSG00000105726	0	0	0	0	0	0	0	0	0	0	0	0	0	0
ATP13A2	ENSG00000159363	0	0	0	0	0	0	0	0	0	0	0	0	0	0
ATP13A4	ENSG00000127249	0	0	0	0	0	0	0	0	0	0	0	0	0	0
ATP13A5	ENSG00000187527	0	0	0	0	0	0	0	0	0	0	0	0	0	0
ATP1A1	ENSG00000163399	0	0	0	0	0	0	0	0	0	0	0	0	0	0
ATP1A2	ENSG00000018625	0	0	0	0	0	0	0	0	0	0	0	0	0	0
ATP1A3	ENSG00000105409	0	0	0	0	0	0	0	0	0	0	0	0	0	0
ATP1A4	ENSG00000132681	0	0	0	0	0	0	0	0	0	0	0	0	0	0
ATP1B1	ENSG00000143153	0	0	0	0	0	0	0	0	0	0	0	0	0	0
ATP1B2	ENSG00000129244	0	0	0	0	0	0	0	0	0	0	0	0	0	0
ATP1B3	ENSG00000069849	0	0	0	0	0	0	0	0	0	0	0	0	0	0
ATP1B4	ENSG00000101892	0	0	0	0	0	0	0	0	0	0	0	0	0	0
ATP23	ENSG00000262145	0	0	0	0	0	0	0	0	0	0	0	0	0	0
ATP2A1	ENSG00000196296	0	0	0	0	0	0	0	0	0	0	0	0	0	0
ATP2A2	ENSG00000174437	0	0	0	0	0	0	0	0	0	0	0	0	0	0
ATP2A3	ENSG00000074370	0	0	0	0	0	0	0	0	0	0	0	0	0	0
ATP2B1	ENSG00000070961	0	0	0	0	0	0	0	0	0	0	0	0	0	0
ATP2B2	ENSG00000157087	0	0	0	0	0	0	0	0	0	0	0	0	0	0
ATP2B3	ENSG00000067842	0	0	0	0	0	0	0	0	0	0	0	0	0	0
ATP2B4	ENSG00000058668	0	0	0	0	0	0	0	0	0	0	0	0	0	0
ATP2C1	ENSG00000017260	0	0	0	0	0	0	0	0	0	0	0	0	0	0
ATP2C2	ENSG00000064270	0	0	0	0	0	0	0	0	0	0	0	0	0	0
ATP4A	ENSG00000105675	0	0	0	0	0	0	0	0	0	0	0	0	0	0
ATP4B	ENSG00000186009	0	0	0	0	0	0	0	0	0	0	0	0	0	0
ATP5A1	ENSG00000152234	0	0	0	0	0	0	0	0	0	0	0	0	0	0
ATP5B	ENSG00000110955	0	0	0	0	0	0	0	0	0	0	0	0	0	0
ATP5C1	ENSG00000165629	0	0	0	0	0	0	0	0	0	0	0	0	0	0
ATP5D	ENSG00000099624	0	0	0	0	0	0	0	0	0	0	0	0	0	0
ATP5E	ENSG00000124172	0	0	0	0	0	0	0	0	0	0	0	0	0	0
ATP5F1	ENSG00000116459	0	0	0	0	0	0	0	0	0	0	0	0	0	0
ATP5G1	ENSG00000159199	0	0	0	0	0	0	0	0	0	0	0	0	0	0
ATP5G2	ENSG00000135390	0	0	0	0	0	0	0	0	0	0	0	0	0	0
[truncated: 14,002 more rows]

## Sheet: J-2D.top_paths
Table J. Top Pathways Enriched in Genes Specific for 'hnInt' Clusters.
For each top 100 cluster specific gene list from our 'hnInt' clustering, we return the top 5 enriched pathways using the one-sided Fisher's exact test (reported as the negative log10 p-value (neglog pval)). The number of genes annotated for these pathways (pathway size) and the source of the information is also reported (collection).
cluster	pathway name	collection	pathway size	neglog pval
c0	Direct p53 effectors_Homo sapiens_67c3b75d-6191-11e5-8ac5-06603eb7f303	enrichr_pathway	134	18.9314
	p53 signaling_Mus musculus_WP2902	enrichr_pathway	63	16.3085
	nucleoplasm	gene_ontology	2827	13.32
	TP53 Regulates Metabolic Genes	reactome_annotation	351	13.1219
	negative regulation of cell proliferation	gene_ontology	379	12.6363
c1	p53 signaling_Mus musculus_WP2902	enrichr_pathway	63	10.0444
	Direct p53 effectors_Homo sapiens_67c3b75d-6191-11e5-8ac5-06603eb7f303	enrichr_pathway	134	9.02324
	Apoptosis_Homo sapiens_WP254	enrichr_pathway	83	8.82119
	TP53 Regulates Metabolic Genes	reactome_annotation	351	8.49525
	miRNA Regulation of DNA Damage Response_Homo sapiens_WP1530	enrichr_pathway	70	8.221
c2	Hypoxic and oxygen homeostasis regulation of HIF-1-alpha_Homo sapiens_4c0f3584-6193-11e5-8ac5-06603eb7f303	enrichr_pathway	16	4.28538
	regulation of signal transduction by p53 class mediator	gene_ontology	122	4.18777
	PACO_HIPK2_PROTEIN_INHIBITS_THE_REACTION__COBALTOUS_CHLORIDE_RE	pathcom_pathway	3	4.09095
	Copper homeostasis_Homo sapiens_WP3286	enrichr_pathway	50	4.08917
	chaperone binding	gene_ontology	84	3.95589
c3	nucleoplasm	gene_ontology	2827	11.4805
	TP53 Regulates Metabolic Genes	reactome_annotation	351	9.45068
	Gene expression (Transcription)	reactome_annotation	1169	8.37218
	enzyme binding	gene_ontology	318	8.31534
	nucleus	gene_ontology	4457	7.7548
c4	DNA Damage Response (only ATM dependent)_Homo sapiens_WP710	enrichr_pathway	106	9.64318
	PIP3 activates AKT signaling	reactome_annotation	124	7.58683
	PI3K/AKT activation	reactome_annotation	127	7.48685
	GAB1 signalosome	reactome_annotation	127	7.48685
	Direct p53 effectors_Homo sapiens_67c3b75d-6191-11e5-8ac5-06603eb7f303	enrichr_pathway	134	7.36461
c5	titin binding	gene_ontology	11	15.6057
	M band	gene_ontology	25	13.7898
	structural constituent of muscle	gene_ontology	44	11.291
	Striated Muscle Contraction_Mus musculus_WP216	enrichr_pathway	40	10.512
	PACO_ION_HOMEOSTASIS_STIMULI_SENSING_CHANNELS_STRIATED_MUSCLE_C	pathcom_pathway	37	10.1977
c6	forebrain astrocyte development	gene_ontology	2	4.44472
	Rb-E2F complex	gene_ontology	3	3.96931
	RAS signaling downstream of NF1 loss-of-function variants	reactome_annotation	4	3.79961
	NELF complex	gene_ontology	4	3.66999
	negative regulation of G1/S transition of mitotic cell cycle	gene_ontology	26	3.30277
c7	sarcoplasmic reticulum	gene_ontology	31	4.48272
	positive regulation of granulocyte chemotaxis	gene_ontology	2	4.45406
	calcium ion binding	gene_ontology	581	4.40837
	PACO_TGANTCA_V_AP1_C_V_AP1_C_V_AP1_Q2_01_V_AP1_Q6_01	pathcom_pathway	4	3.83262
	PACO_CITRULLINE_NITRIC_OXIDE_CYCLE	pathcom_pathway	6	3.43749
c8	TP53 Regulates Metabolic Genes	reactome_annotation	351	4.9843
	protein autophosphorylation	gene_ontology	164	4.19756
	regulation of gene expression by genetic imprinting	gene_ontology	15	4.02518
	G2/M DNA damage checkpoint	reactome_annotation	90	4.00714
	Processing of DNA double-strand break ends	reactome_annotation	93	3.93941
c9	neuronal action potential	gene_ontology	28	4.60894
	PACO_2_TERT_BUTYLHYDROQUINONE_INHIBITS_THE_REACTION__KEAP1_PROT	pathcom_pathway	2	4.48933
	PACO__KEAP1_GENE_RESULTS_IN_INCREASED_ACTIVITY_OF_NFE2L2_	pathcom_pathway	2	4.48933
	Apoptotic cleavage of cell adhesion proteins	reactome_annotation	10	4.47772
	protein localization to plasma membrane	gene_ontology	62	4.40961
c10	histone methyltransferase activity (H3-K36 specific)	gene_ontology	6	5.39276
	chromatin organization	reactome_annotation	259	4.16789
	Chromatin modifying enzymes	reactome_annotation	259	4.16789
	PACO_ALZHEIMER_DISEASE_AMYLOID_SECRETASE_PATHWAY_B_CELL_ACTIVAT	pathcom_pathway	77	4.14297
	myosin filament	gene_ontology	15	4.0527
c11	PACO_PTK6_PROMOTES_HIF1A_STABILIZATION	pathcom_pathway	6	5.32398
	PTK6 promotes HIF1A stabilization	reactome_annotation	6	5.16649
	regulation of nephron tubule epithelial cell differentiation	gene_ontology	2	4.40833
	PACO_HYPOXIA_RESPONSE_VIA_HIF_ACTIVATION	pathcom_pathway	2	4.4071
	Z disc	gene_ontology	112	4.13291
c12	Copper homeostasis_Homo sapiens_WP3286	enrichr_pathway	50	4.21534
	NELF complex	gene_ontology	4	3.71754
	negative regulation of calcineurin-NFAT signaling cascade	gene_ontology	4	3.71754
	endothelial cell migration	gene_ontology	24	3.47756
	negative regulation of G1/S transition of mitotic cell cycle	gene_ontology	26	3.37238
c13	HATs acetylate histones	reactome_annotation	132	12.4287
	HDACs deacetylate histones	reactome_annotation	91	11.8233
	Condensation of Prophase Chromosomes	reactome_annotation	70	11.7237
	translational initiation	gene_ontology	126	11.4423
	Formation of a pool of free 40S subunits	reactome_annotation	98	11.4295

[truncated: 4 more sheets: K-2E.coca_mat, L-2F.coca_map, M-2F.sv_cnv, F3C.rand_idx]
